# Supplementary material for: Spatially-guided metabolomics profiling of metabolic regions in human tumor tissues
Source: Mol Syst Biol. 2026 Apr 1;22(7):1132–60. doi: 10.1038/s44320-026-00205-w (PMC13328631; doi:10.1038/s44320-026-00205-w)
Supplement: Supplementary file 2 — Source data Fig. 2 [file 44320_2026_205_MOESM2_ESM.zip]

Archive with 6 entries (3 files):
- Figure 2/
- Figure 2/2B and C/
- Figure 2/2B and C/LCMS_metabolomics_profiles.csv
- Figure 2/2E/
- Figure 2/2E/tic_A-01-01_1_neg.tif
- Figure 2/2E/tic_A-01-01_1_pos.tif
