# Supplementary material for: Spatially-guided metabolomics profiling of metabolic regions in human tumor tissues
Source: Mol Syst Biol. 2026 Apr 1;22(7):1132–60. doi: 10.1038/s44320-026-00205-w (PMC13328631; doi:10.1038/s44320-026-00205-w)
Supplement: Supplementary file 2 — Source data Fig. 2 [file 44320_2026_205_MOESM2_ESM.zip › Figure 2/2B and C/LCMS_metabolomics_profiles.csv]

case_id	section_id	0.36_186.0786m/z_LPOS	0.36_344.0614m/z_LPOS	0.37_136.0643m/z_LPOS	0.37_252.0755m/z_LPOS	0.37_269.0414m/z_LPOS	0.37_324.0606m/z_LPOS	0.37_325.0972n_LPOS	0.37_329.0663n_LPOS	0.37_384.1178m/z_LPOS	0.38_113.0023m/z_LPOS	0.38_148.0631m/z_LPOS	0.38_262.1000m/z_LPOS	0.38_289.1304n_LPOS	0.38_291.0995n_LPOS	0.38_362.0887m/z_LPOS	0.39_252.0959n_LPOS	0.39_257.1047n_LPOS	0.39_258.1609m/z_LPOS	0.39_258.1958m/z_LPOS	0.39_258.2443m/z_LPOS	0.39_261.1240n_LPOS	0.39_289.1544n_LPOS	0.39_347.1256m/z_LPOS	0.39_475.1723m/z_LPOS	0.39_476.1458n_LPOS	0.40_144.1046m/z_LPOS	0.40_146.1199m/z_LPOS	0.40_162.1155m/z_LPOS	0.40_162.1812m/z_LPOS	0.40_162.2151m/z_LPOS	0.40_203.1182n_LPOS	0.40_218.1414m/z_LPOS	0.40_229.1563m/z_LPOS	0.40_230.1282n_LPOS	0.40_246.0890n_LPOS	0.40_262.1665m/z_LPOS	0.40_286.1091m/z_LPOS	0.41_104.1101m/z_LPOS	0.41_232.1569m/z_LPOS	0.41_238.0459m/z_LPOS	0.41_241.1571m/z_LPOS	0.41_291.0727m/z_LPOS	0.41_302.2009m/z_LPOS	0.41_334.1551n_LPOS	0.41_441.3340m/z_LPOS	0.41_464.2526m/z_LPOS	0.41_590.4153n_LPOS	0.41_590.4162n_LPOS
HEP0214	T4	6.946988127172138	0	7.316308688103166	6.790693855015215	0	11.11337102798412	13.745296165669146	5.568317939299239	10.144836656981168	6.502201692962929	10.881091012003061	10.337766833163256	9.919086778071089	13.5239539394967	8.539127785074612	11.786845447037477	14.569084224697232	6.232925482388859	4.893852410782144	3.3664774923372187	10.228926888566571	8.792777282336719	12.825250987898361	7.723292331824902	13.08630543646309	14.028285966773558	9.895237478012417	16.247508495620618	8.38526708525961	7.229684047939134	13.854439873477022	14.003438853346207	10.652486494918165	8.698027430744709	10.190034524899087	0	9.746341321721863	17.709575238410743	11.824696263861789	7.829183605446883	11.263175287142522	13.575196495144802	13.449187343757727	11.145142458485337	12.807248245628855	15.19369090364716	9.802947655156572	8.05145911327323
HEP0214	T6	8.75884946831589	10.021798946112929	9.435270209160961	9.09293944800476	9.422338137290529	12.801140463817042	12.094879326807673	10.840943108226751	13.528490739320816	9.87265025806513	12.780242421907403	8.664479284822445	10.163070972589935	13.034814434676582	11.902993064638613	8.874947546096035	17.160452506632335	8.418919377177998	9.126149483399574	7.669572493246243	9.881997971577084	8.850411899272938	11.57092299753398	0	6.152335551258658	13.785340072523743	9.0017149983718	16.419030221827242	7.4184176706534855	7.7506199027585305	15.525802175702342	13.16826783112527	11.740548155553872	11.319937380858985	9.49559323990944	6.0836516426419704	10.800026255043619	18.130847034094074	11.60322296447068	8.363074683924284	10.07236041540133	14.566315717034211	13.983626040708392	12.976431661462236	14.331091883881767	17.317085751477364	8.32839668248066	6.264975477921091
HEP0214	T3	8.970824901362617	0	12.745348693587685	8.902965940674113	0	10.498958875103115	17.48053778310184	8.535275376620802	11.602007504659273	7.74733368699831	13.288347025755511	8.760886242784911	11.324439353247081	13.176388228056888	10.957921851545905	11.711137802317923	16.094226171344296	9.689339351335006	8.240557620482306	6.947292110892725	10.60035896754477	8.847035415706879	13.158630198824946	11.46956042171122	12.699993141851799	15.466111521162562	8.734191376119492	17.60047918867111	8.893483562914415	8.053285144669024	13.720425973396852	13.33249815930206	11.729404068133583	9.730332569356207	10.925821443552495	8.415226277098805	7.994500527678133	19.175773687366323	13.433285500483668	8.49307486214768	11.715979144672072	14.594219617445118	13.824541141564088	11.250351718462642	13.54756935984222	15.937727829273474	13.63260903375772	8.413031266066978
HEP0214	T2	9.683428029116316	0	11.33364175849275	7.932952892194715	8.877980386061154	9.797047033859382	16.7469997214687	5.113475477191648	10.955155848808657	8.834407841806994	12.152554213199748	8.51701973388485	9.431395222555828	13.322716853081433	0	13.138028556901121	16.148659290795212	8.592415923611147	8.333356642552074	0	7.116416744016197	8.847749548310246	13.65526237302171	8.598004099258015	12.53338327262628	14.94294054328707	0	17.320086568129355	7.253951459261592	8.240748408365176	13.33578112472693	13.805109027272733	12.500005292093133	7.547218451268134	10.99235066159003	0	9.43148715747844	19.31788731560127	12.148781613197997	8.730408997546794	12.779216622103883	14.239389687308456	13.234383360053716	10.028444833733907	12.29218356925431	15.463779785335385	12.403826905438594	6.173377324365331
HEP0214	T5	12.37699356745245	11.66731559889755	10.414399839330413	7.353120353786582	8.452084708280301	15.263232516244736	15.019525576279793	14.083387909427156	13.207107384432042	10.06305796362349	14.0547060559136	11.393958842395325	12.459618603568373	14.628992257142734	13.142470876987973	12.30163908559237	18.49106234038375	9.712098771140221	9.985984207605584	8.095075215798142	10.535916863852535	10.620934579891667	11.223875010628516	10.45862192478695	10.779432100572569	15.166335718590098	12.480449426369224	18.357002092264985	10.047546568025375	7.800298112369322	17.13308199179377	14.312641918879466	11.552241604561493	12.880381335396365	11.451118364169922	8.758722907062456	10.165158245383909	18.32775875370995	12.743692092989459	8.539209226989295	11.03655827994435	14.809145103587126	13.802617334085179	11.591354037915236	13.490625281351596	17.4366952778969	9.43837395098697	7.788848813622185
HEP0214	T1	9.616061737115167	0	10.229768152234257	6.839984773984778	0	11.363986875185724	15.730186176836678	0	10.436086863607908	8.815072626586092	12.117558692819369	10.204473331100186	10.088483505103497	12.920252354582054	8.910219977625374	11.439945131764656	15.84214406099363	6.794727766695259	8.230808237180618	6.6305263317382614	9.954750303614318	9.215035432904756	12.507110783380389	11.743100890484978	12.89899242643321	14.017887120371038	8.485603932877702	16.599599077672966	8.553018682982247	7.517409561538359	13.638435913990472	13.286215528540591	11.522149933175767	9.158824246324683	9.951082140532693	5.827313484798153	9.79597144839884	18.33655886074161	11.398684914276233	7.304593176714839	12.06422405564827	13.712978309399324	13.023036985078408	10.688818531627959	12.562485715369668	16.42252309341309	10.809599335572692	5.71690586614597
HEP0214	N	11.066842640341441	10.296067313038446	13.83500425874968	13.284897823237813	11.314821124903803	14.479382407233576	17.143413110377683	13.158444014901587	17.496260852670318	10.409295460512606	11.565192541549704	13.162015184487744	13.528222108311681	13.441686290368414	16.525650795053934	11.265679503393228	20.153310807006964	12.588239123633539	11.110254913961572	11.521860493961608	14.756113230360588	12.9392467831938	12.747567825959475	12.586300318029588	11.703609468940247	14.764291079402058	7.731386920959002	18.56393358175973	9.989735086112386	9.76539716663177	13.997497064751057	15.392257040863356	9.986098013986688	12.182161541746312	11.08235531602678	10.002688457859625	9.086560874955946	18.448604339409652	9.844186332079426	11.24100593199159	9.209392439720839	12.839280567039928	13.229888292722727	11.045568563291022	12.165148821722399	15.983038123631024	13.40397066035345	8.272774397118058
HEP0262	T2	13.171641250665186	0	12.643930576819995	11.281049076733572	7.452331856545401	12.469987697011511	16.842313509430507	10.145231638382189	14.885453298399945	10.477636856423123	13.571551201913627	13.7376381784582	12.824318372681201	14.654082158229494	13.50790610786499	14.84421536873065	19.03636681770176	11.59924339537725	8.865368298613614	7.4954393429512844	15.092513533450658	10.894332742277694	12.41668143189293	0	10.31147586850266	11.142521932058632	11.726609865135357	19.090314043714667	10.185098422831553	9.343139068664737	15.680485896657643	14.344809083140182	13.19320037871162	13.319968418725148	14.03170981684786	10.925814027450853	8.476292569555083	18.948928963769383	13.67022470370318	10.080724275607665	15.20557181963954	14.244423301951	12.712084150627119	10.833570071913265	9.209772575329781	14.23164120547287	3.67072705449947	9.217208901110562
HEP0262	T3	8.840220875996096	0	8.696230346725008	9.26416341758958	8.597356115413579	10.95898763329821	13.2824484928438	8.12572341642569	13.020308075337663	7.089031979271566	11.88481157445819	10.939123709152074	10.761933462749617	13.690783729275294	11.449814112975274	11.530362441044634	17.291755272473257	9.037118611738153	9.315462074584511	0	12.16094287125302	9.131674361980822	11.752823841295548	7.617585006632637	9.230911484144766	10.303232785250636	10.267348520202452	17.8902939686413	9.684992262800744	8.917840469042153	12.101457047677727	13.211854842123072	12.145005492909371	12.069647797129203	13.62286402216428	10.39223154551805	9.67568716376462	18.82996423747887	10.919623134706432	9.132594835119967	13.802475975556952	14.564697305151926	13.865829911173387	11.39430726961073	9.5544986804197	15.982886651633311	0	7.803407878704832
HEP0262	T4	0	0	8.821126616653896	6.608661417987563	8.00997973560688	11.010612021722649	13.596073254748063	0	11.832929561184136	7.527508283662611	11.310351482518023	9.215574253681801	10.299276716515473	12.307824096372295	9.45885565523569	12.868972988393155	16.817858052050298	9.211501415507623	9.109290031959574	4.117578691603851	10.708739041359578	8.65492239118093	12.090453199571943	0	9.167518503735216	11.005512272837473	10.413818301439289	17.857324987199195	9.14489017692376	8.363937611880855	13.780878051687978	13.623447153318551	12.765913851524225	10.758323167040718	12.529813627643243	9.252887732263398	8.807441867576244	18.61681803176125	10.877307142829993	7.815517791634513	14.24345666210762	13.96281468882113	12.053763009303989	10.654886598957622	7.704553850533951	15.341087896212786	9.54992517709994	9.891801926619522
HEP0262	T1	8.164680702400359	0	10.785787559532872	9.464257795199789	6.083792032493887	10.716965180742314	14.92069245920421	0.3971414152916892	12.131612633274104	4.228310772442665	11.915072677850635	10.781966173726763	11.301273257367692	12.651836526270072	9.184426599925903	13.477340876685714	17.123909206493312	8.532009091275691	8.53632882037235	7.300132878696322	12.257564632723005	9.5228718064233	11.42615466112704	0	8.089222704028822	10.744405000768987	10.04417551263921	18.215457162226734	9.723821329739224	7.896041716234386	13.700883989396976	13.68219359541555	12.049079360758848	12.873080701392615	13.129770810137918	9.74217130805517	9.495621219410868	18.81080381485188	10.345261080902077	8.848181614798516	13.650591803703255	14.152981934211374	13.260441789647038	11.275711316511117	9.01185340574379	15.784205408125896	6.617329341983446	8.314071101431939
HEP0262	N	7.092926238120607	0	10.867664848380745	8.353124765772229	6.757530021501844	11.079584782327894	13.898185674151385	8.528770550799885	12.426136311381038	9.545860286447114	10.199390157496223	8.092498172414645	10.141225850554328	12.337323632426536	12.697110919518622	10.779169417761082	18.409523530691438	8.467707431728524	9.452195930239077	8.166379031276152	9.671284525472498	10.228854757421068	11.300049345131347	7.522008654847719	7.7260955165244685	12.068486082502428	7.415826257472914	17.040332535414183	7.9074495316499975	7.016919688407885	14.76764135069715	15.242720094024476	8.591731769924145	9.445317014331037	9.908895449722493	7.875442198972464	10.320326716647557	18.721626588353647	11.695498010227702	9.2323345787542	8.058700715686468	13.28102588656711	11.669102081128237	9.390054998141919	9.64905134699393	16.424376272813944	7.664333500045483	7.799314004885542
B003	T1	0	0	10.522326511632697	5.125981653854716	0	5.839014776365658	13.902214931771335	6.834167625474228	12.187116966516525	6.614347652756575	11.421407412062525	7.638682074325646	9.348358582248858	12.998585141264078	10.172815008994538	9.623517570463834	15.19261645974545	7.01923487529282	4.345609272173309	0.08258174663943277	9.844779505503858	5.9813731971120925	10.855872934417063	0	5.531768206911696	9.673650051973164	8.819291368146114	17.369248012034078	8.824653308587672	7.667416729408174	16.671126376032422	15.835566876509864	10.602197777800304	10.448343483591318	14.05622279596408	9.003852370579827	9.639463716903716	17.8806357879085	14.424258160577002	7.353411515901703	12.295149027730872	13.371749423419972	12.434742888148469	8.963685079580442	9.25257555684499	15.979063404372278	8.47060600477462	6.2227968345087135
B003	N	13.437973088339346	13.524933432399344	14.407958137899397	14.801864945468353	9.775256353226673	6.411553357288322	17.938597541092907	0	18.570196665731594	10.63682397417468	12.329050697079111	12.682079445819051	16.17130778228401	15.020563316181706	15.487215124143084	9.139745745016443	20.77108560873376	13.161086207418274	11.61305273776647	13.069939757443427	14.5586180179806	14.123313124568744	12.099430003540427	10.92257696995345	8.192001779964034	11.4360712431786	8.932247238082565	18.740439585275006	10.076828955276403	9.499849872423118	16.036023323992392	15.968968223054835	10.58928597956053	12.001957017858327	12.801762913579797	9.717643867822865	9.38411674062658	18.089383235989743	9.926137334084423	11.38402821457418	10.654770268098886	14.121849153291098	13.079233090256354	11.2425608268351	12.56349660376816	17.99057489960908	9.755561938009642	10.95540289931765
B003	T5	8.305751693210238	0	5.094295195480121	8.284800970659802	0	7.870931821544006	13.174139224341	0	13.664291717545806	5.964405563777055	11.102087249053387	4.253028662062407	9.652036478845579	11.759264045188788	6.931978467311445	9.74250818248103	17.338292434888515	9.316697873057539	8.92597865593707	7.559071118776985	8.73166184252585	8.975309184855929	11.866088875317537	0	9.162678328540878	10.168433947250714	7.04323512610693	15.264820085362718	5.841792016132931	7.403156925105589	15.397146492793341	13.30526377013441	11.956630258305498	0	11.15170790249449	7.475279477968418	15.570356786609725	17.251639586582346	12.685867896284154	10.12825215227739	12.62370319919173	11.91089002842313	13.894135655897585	12.078717898292956	12.593965285191038	15.139183597353325	8.671756879870332	9.126848993193436
B003	T2	8.588632193510131	0	10.82373344065122	0	8.840447497581268	6.991771249199815	14.232615791774375	0	12.741121439785115	7.09351792229144	10.747009690142324	8.098658518871572	7.141391916170729	12.40065266350746	9.386280699991023	8.617000878661374	16.162837774417508	8.081547349333272	7.23713346122675	0	10.092069979658522	5.9253396143767185	10.038809274471086	0	0	10.361285860047065	9.885980004312746	18.28457561869692	9.346314268450122	7.326420498340152	17.82074614405429	15.784581172868629	11.318909932829827	12.585244249582688	16.15472121427284	8.199436783558857	9.150534291093019	18.43640249021312	15.672491640771668	6.577721869306839	12.768626826774428	13.686412982352287	13.005243826754585	10.634711237628164	10.290352978813294	15.573818757656001	0	7.952071424996949
HEP0026	T2	0	0	8.51853907302743	7.357868659019921	0	11.057314877782703	14.769615762223259	8.033957030240396	10.370513052460412	7.261530815243406	7.668239703621633	9.056277335006698	7.04228318073614	12.35729907096898	6.834673297543579	14.205800884299906	15.492964119676426	7.335988748024877	4.290254821198807	0	8.67350342432539	6.215534941133807	12.698431205874236	12.638594294024447	11.871809003457043	11.252393423317923	0	17.762505320745756	9.061916572759651	7.470976049095974	18.49761408072365	14.203072653224009	10.61691636257881	14.485250706185967	9.874563381842043	9.696405982627802	8.837700460279352	18.969628224468398	13.92757428182416	5.217013519973526	11.888575837862096	13.79343058192795	13.304394105579282	10.586577114758438	13.143341756640117	14.491214261793491	11.164353871363899	7.283412517735148
HEP0026	T3	0	0	8.307319225973218	0	0	10.994487799257652	13.68416783192607	7.414769786885062	8.911835364910601	8.21747308414075	9.041806972398344	8.381110294099054	9.073378425964044	11.433804488843307	9.103967026709698	14.416936038677365	16.06646133960722	9.414543601649616	8.611873191945673	0	7.5738819376651785	8.412874654054717	11.487332590137333	13.140332920216743	12.087472786264598	10.19284759049794	7.671576448130652	17.953031240140703	10.082761125255594	8.701777751999664	18.317302195599378	14.830886528380296	9.799352863962413	14.768634062828706	10.879430089143305	9.642355006181354	8.144056569630429	19.232132797872755	14.03722948494514	9.492013386873797	12.013696036742571	13.124245732447493	13.631165685111874	10.582781782775218	13.914926975419046	14.10459875356437	10.724624694225586	8.434715787395367
HEP0026	T1	9.23413243735209	0	10.749391801203881	0	0	11.610808007788162	16.62107886233549	10.332215614988112	12.31769241971922	8.917070678400494	12.214252327817542	8.0592957842568	10.615758361184263	12.863917162216588	12.62779148558782	15.831517555513846	18.17059993277441	8.17541980828344	9.497241106479656	7.428661662369586	10.343885236267365	9.555770150021987	13.063767504714933	11.063314180232895	11.931531635858377	10.620503936960374	0	18.070220545710747	8.476199394837808	7.551600608140842	18.3728055585952	14.7253982132795	10.009744655950726	14.8000201862152	11.329347878459275	8.093090032135626	8.438737802472037	18.88908799736157	14.434374117891963	7.978533149712424	11.082701258940707	14.16305209791729	12.31536470481496	9.568851067003783	11.67677691385832	15.232780656648302	10.958784687942808	11.302261923335235
HEP0261	T1	13.563088995794745	8.958813681884365	13.465872460400313	9.696033817843078	10.118447981169307	6.9515644832406736	16.21594813951428	5.520975332750617	13.9237731513984	10.307109712655278	12.19346067801823	11.509898686871562	14.422373619166322	13.421538906848276	15.362656175152546	7.076024569615901	21.617697477639343	13.926370129312147	11.950679822072006	13.703103295821498	12.949987163367572	11.607663204965384	11.57061472176119	14.390377228918691	13.235312711298189	14.101196024307765	11.647220056273651	19.5097943304235	10.271661443189195	9.683194651602673	16.664877784334756	13.224842800014908	11.827469738380488	11.383661097365113	11.876762490781555	12.513016928174842	9.047445687219506	19.568208501203287	12.577664851764846	13.7457688480995	11.91964547857282	11.879587078416197	12.195467563625046	10.602244182076996	11.369717293260917	14.707019342564712	0	7.576476788453328
HEP0261	T2	7.009604709395613	0	11.63967986040889	9.155804878644755	8.809626665325357	1.4343052946644772	14.542723570809335	0	12.342585856098129	7.678776174123884	11.926414608202283	8.82260906863336	12.21426447222632	12.130232693228846	13.123182155609163	7.149167893262547	20.04523040054355	12.81013578825507	10.777493689550058	10.652943538861257	10.1669413504303	10.289719214612985	12.216885271568048	13.416296138263494	13.303352669926332	13.425045392900557	10.639738638606731	18.42044137986383	9.74455300588879	9.265413453564532	15.700220241001366	12.99256664211756	10.543505549821353	3.485594273126973	10.799305909112782	9.78760550336149	7.43831780572866	18.962091108835136	11.443725779950963	11.647867611715743	11.562433244278344	11.020000684592352	10.963069465254616	10.442000046277212	8.55313391237488	15.265655332389915	0	8.001391304205656
HEP0261	N	8.73149893236596	0	11.252777769083826	8.314089233486346	6.667693471402725	0	16.208335346506807	0	13.289226414613003	7.353596770293737	10.802669835153907	9.939236864182417	9.7731045816232065	11.406518600690362	8.55534836878535	10.000831000930063	18.273349422234617	9.554402747362186	9.812012003954488	9.124030817366641	11.184292693766546	12.748853234669642	12.37714002101319	10.612472300577263	0	14.8028949623052	9.3814066782007135	18.12007077655311	9.343814189310816	8.75778334225916	16.880480347628787	16.726457666003128	10.770201363587606	11.514028537194248	7.1979931308728435	9.125147380432697	0	18.087825375590484	13.146209070848547	9.214115088893397	10.981053471115526	13.192533243609043	11.969944063797596	9.30760611876419	9.310406018420673	18.812393558159076	5.379617496700276	6.209213546386624
C006	T4	8.969046854397723	0	10.03528023907451	3.613955912600705	10.138425406373372	10.718464378536169	15.480316881123212	0	9.821923823176567	5.33084877413258	10.837115409479251	0	11.61746287364131	12.56600645509614	11.134368559921588	11.086620581328916	18.49066288303289	10.218732741385901	10.103510753145782	8.52085829141963	11.718639896954318	13.728462639279009	14.201526659652835	15.191471816906015	16.821038996720926	13.918136490382176	11.597870988399832	18.427308751516595	9.606257141464658	8.016423889153119	16.389058220629163	14.634141720343344	12.531096305107654	11.090939415984376	6.62171783717742	9.70360773873636	8.93914722261615	18.839225321065356	14.173255507966148	8.416662433523111	13.630210235299407	12.415736487551872	13.224664968412618	15.284665076977191	8.067359064362666	17.578343204977056	7.000856345977966	4.592373313675777
C006	T1	8.36494006258596	0	7.4978199097366325	6.591522346570735	5.6802371398039515	10.144836656981168	14.24469087235903	0	11.07263508111231	5.191582389716345	10.522346130127218	8.138753044951622	10.295378653859975	11.88617668337454	10.71392774626434	10.979232251443882	17.733604580822238	8.695169120642552	9.22403303679288	6.897155701062845	11.581059318967366	12.203907718802062	14.739875520798648	14.428229298205096	16.565485912733365	13.054497485387984	11.543138181250354	17.871135184243045	8.639528834673438	8.659136082486235	14.788988455920832	14.510090373863353	11.457586084256139	10.378338211985911	8.55558611519176	9.025989422042207	8.41670043001257	18.35586723561375	12.30833334126762	9.241756780112626	12.177198382550719	12.088940581389224	12.589264909415938	14.118105637593825	9.349323253817898	17.457677455297425	7.293131339595225	7.433835778656048
C006	T5	0	0	10.736376561311387	8.083447414830522	9.231492410687236	11.06257237575208	15.618408445699593	7.514785053104312	10.852217372873145	5.8288676452827275	10.214865492722042	8.97853600971427	12.125445759626027	12.304673595945172	9.973022850947144	13.828929827651486	17.92650448844069	8.722933868162002	9.225479799769909	4.499686464458491	12.320439547962449	13.184664624636428	14.42584530563943	15.69584269826634	17.21456577263605	13.741035040197763	12.261548444523088	18.534143270014578	9.54166196355958	8.562749949861184	17.03028994839212	14.365399742162381	12.51965836482527	12.223965485741537	5.996397785861914	9.38158620975765	9.97174471254136	18.45948365026829	14.001153061126178	8.05127964619639	13.69266998310698	13.678115931999464	12.563575251701124	14.251926157496388	6.579925323942513	16.532932680999277	7.625080494738107	8.59003306842786
C006	T2	10.891198913565304	6.294034362582078	12.365237052573791	8.411722821951354	10.662659475458991	13.32309699318487	17.258823635004962	10.895204147734006	11.323268727345086	7.756236058715632	12.744909501339194	10.492634344574519	11.66023216120691	13.04492512739708	13.510863046985877	13.045860318948966	19.85800376782299	10.283852339086472	10.614627033987547	10.058884672181385	12.238939082436756	11.682327490162127	14.069340671658455	12.250899415640868	14.692386657292856	13.941616206716224	12.709042875282298	19.033648835154068	10.033890975547585	6.987559627664197	16.918129500653997	14.265680968289505	13.381894389551807	11.524105804453239	10.9900401263814	8.545864146681481	11.532394890192522	18.761473319822205	13.928287036957299	11.500109892059893	14.185851063009844	11.919973148861793	14.348486117410747	14.08790201404261	12.894078799053377	14.916415995929887	7.759395552719451	4.736085281668647
C006	T3	8.71481217941663	0	10.351281587665747	7.99937995875309	10.770540015671735	11.442108937335723	15.319982526625394	9.878294663136495	12.702404311982718	8.858814035330834	11.7824208516356	9.807279242989082	12.19933494047314	12.640604209327726	13.607434350506086	12.015268684595641	18.73675534725468	9.49145028773611	10.404918019610708	4.225614275017658	12.878962849260729	13.218130302184445	14.773448322538655	16.331076134232024	17.591273967530537	13.309760544729622	12.167803858374704	18.45032525702486	9.684096367829483	8.512598259980322	14.862661570148324	13.439116630284072	11.951208206383118	10.81342047236508	9.97513145692134	7.145840462375165	9.534645275169169	18.150971929805458	11.654976077850986	8.471390711263034	12.861090784202657	13.536065045722498	12.504230569778494	13.752213367865144	9.20502588829773	16.647092984376417	7.963352738276062	6.8198852866335375
C006	N	8.719806337733761	7.537233934183539	12.18413769426696	10.731709354524154	8.505462248462488	12.356311655528451	15.862547767444086	9.298985872048643	13.972809308296716	9.650105733997952	11.22045693006162	9.072606947028719	11.789884087640111	12.112898828417299	12.748436074179741	8.382697510293534	18.89866928372797	10.54857148571741	10.21231398491039	9.228965357036282	10.751167436402213	12.07551257576994	13.207110435617436	12.196989333984128	9.66350829391087	13.047444323917064	9.631880948249618	18.314786790389817	10.07360604057494	9.030291931580432	15.853577598837061	15.778387756150734	9.88890607554205	9.954721227894835	8.675156097272087	8.986888720415946	7.988940259711609	18.809315959830393	12.209203553053012	9.952864984643309	10.046100845028802	13.584328364530244	11.572733380621393	10.660405994654802	0	17.742335754711437	8.433602131669026	9.989848597002972
HEP0276	N	7.777919377489616	6.876578336537175	10.96976063812787	9.502654812013063	0	12.803828410790832	15.15022328267779	10.532618917968191	11.356160320465285	5.679054969651681	9.030435403710685	8.867278739709661	9.391877247773381	11.97119145891251	10.313098436092218	9.315661322466278	18.294158525703626	9.113552051108154	9.166233395051298	8.063405867753165	10.419623158622882	7.553452665747605	11.577631810767201	6.431477546374386	8.081478112029238	12.782254972244928	4.819780570375563	17.293884712034604	8.766800527100228	6.404121427896171	12.585969499738702	14.411484506582525	7.125217136939982	8.766860143829545	8.479937860761632	8.743851528909175	8.583545409065108	17.765072382914884	10.695297901157335	7.98290233417816	0	12.625478267362704	13.265598931807283	9.107795084183136	13.11733141442816	17.14981656975647	9.807635061081944	7.8462551036874
HEP0276	T3	9.51462530051741	8.340375333200111	12.263007989056767	9.726500879416953	10.627971551087805	12.636808117507911	15.826737153407985	10.097057671552623	13.212510064285617	9.306574404605527	11.814846788922116	10.648959702870064	10.64250302878052	12.611721070922265	14.438051085908706	11.38240247212301	20.353264227544035	12.956780882802425	11.35897530388882	11.265984169801628	11.991412010003131	10.911354534215013	11.199948344271103	7.588399831411639	0	14.383677295682523	0	19.56427790282997	10.092426815780255	10.216576119382134	16.732260188565903	16.796483282924015	8.74388854581079	11.86246688942729	10.358640213074647	8.369854674824243	10.131226769006103	18.97915441897245	14.749612827716668	11.766508203871636	9.529151358809267	11.194652218308285	12.855209152450335	10.927940885587345	14.296378536509865	15.82238161916574	10.498181045143516	3.6498568460065686
HEP0276	T2	0	0	9.08151539406738	6.2510600735084765	0	11.006830968500456	14.054316021459767	8.63389977763837	11.463871722610333	8.226224317095129	8.174970610020386	8.356856880423932	9.540550418006953	11.997027721765319	10.430546637404566	9.477636856423123	18.763335577919513	9.657748960579255	10.231113154575647	8.280780047882384	10.117253482165166	8.575879554148955	11.06951689918559	0	0	12.839319939271888	0	18.213251391033644	9.856732088202667	9.250982884194114	15.895246283894878	15.79030267355325	9.345227809821727	5.812267170259835	9.847794952684938	7.692085399129076	6.52304123736345	18.896205258914666	13.425661758319796	9.74900455654891	9.907790496480603	10.953221580297415	11.562371230528099	9.848314652695631	12.896614330140624	15.119103237062562	7.82079803938811	0
HEP0275	T1	9.511205116280989	10.135657989368775	11.647498900498672	9.004068743574683	0	12.779376694897255	16.77191497289634	10.715824747576113	12.142777180313873	9.782341395739447	13.75244337106067	7.67549840172433	12.612138212987418	12.009272281909784	0	11.169167137055345	18.632831942147444	9.679830174483598	9.88916777706032	7.016786006510006	8.748836885926583	11.391066330078267	11.676084894501102	0	0	10.195495246509111	8.937885772053315	16.628516738980444	6.965888154965745	8.087319625443172	16.59908615817826	12.46952989720413	14.27165998435286	12.979066084638877	13.31512125163628	0	10.369368328889372	19.25909728580099	12.698507172433825	9.482572025039506	13.288433546793103	14.247823697359633	14.06342878872279	10.772710456490067	13.084790121522232	15.94288099715904	0	9.250959205662577
HEP0275	N	0	9.515731372257244	12.192594885652467	8.736445904940107	9.217831713955205	12.097419860747255	14.341192164556945	12.512804646986721	13.088736902236205	10.22338634694856	12.344329200494155	7.853858454921732	12.042032096217037	12.819119293660753	13.226872746025029	9.166966448853982	20.18593403652855	12.738683406951395	10.307656205306488	10.173802039557978	9.739902094766881	13.564518692626672	10.698774108903683	9.268542000300123	0	11.29971745168169	8.462146411650007	17.824703969823116	8.818991122760973	6.574643476832365	14.846934962453172	15.465030651244701	12.587655646102744	9.386504893015044	12.069684714914809	6.126423649054714	8.291262807796699	18.822763751626173	10.332596057789214	11.049317648886499	9.991791086233603	12.496709001417548	12.08346270632549	10.639150748837308	10.295814842840135	13.952932307919115	0	8.864003474275949
HEP0275	T2	6.236812118904537	10.176784014205717	11.471538050244687	0	7.187342174744304	12.40027374004399	15.423834845637488	10.359145566119526	11.634824660438094	9.576480567630039	11.689517575300345	7.043410128159079	9.232065906164133	12.378487238553648	0	9.632619029877885	18.173974739526187	7.672793040904633	8.28789241665647	7.9003777782521505	9.225887042932824	0	11.833087738422009	8.477916084197618	7.932580916725429	9.653172902428162	8.947309646461001	17.20130074466234	8.97359692655568	6.277958719061659	16.914058059290014	14.346617610117178	14.514270231422403	13.026232937761751	12.187132435238986	8.984452638732849	8.355262990220572	19.035029952361477	12.929759565628306	9.53570889772449	13.217427643257116	13.9892259508591	13.929739226852018	10.510338910685281	13.481345365275054	14.838406226671413	0	5.782269635932379
HEP0277	T4	8.26476629060358	8.85545095238788	11.06825429916977	2.261648151674199	7.411112655981791	10.78977814883348	16.307044233503166	7.49236596339547	12.637088981236118	8.659103963473662	11.039871785863646	6.10312202011094	8.993626248472454	9.941773907765524	6.277456654019568	9.104693095659433	15.953728122060847	8.125454800456486	8.332931659320032	6.0177393331838704	8.146823209093755	8.526115773632432	11.938804034980755	6.967825695861711	0	11.676948765298388	7.429239341514849	16.235948769699462	7.721194909373229	6.295577939714132	16.579681279767126	12.879026050389582	10.27584514695013	12.60114864290506	9.278077701459837	3.3641899973921343	9.729335235013135	18.182859864042896	12.831501226525797	7.490056624464311	12.371379167935887	13.02807008688926	13.164957193919848	10.357859864002739	13.067723408624353	17.10680827588309	5.560228879990172	0
HEP0277	T3	6.692524840063942	7.441981378413344	10.872290110288091	4.608549061093696	0	9.214003344905988	14.90034796320868	0	13.289500213172245	7.41280692467547	8.697106574476974	7.284652932663339	8.919247706000098	10.267617724491263	0	9.03910548534183	13.569903064624134	9.715062813310725	8.768564801963224	3.1181105056073672	8.357851068931941	6.443757476827507	10.447413892046738	0	6.805137651690387	11.430133659911723	7.4761791386681855	16.046324702954813	7.141647364414202	6.410310573216514	16.68842790270512	11.090628520978225	10.285494696349597	12.012208988438383	9.358024761653427	0	12.348374075191163	18.09343819775072	12.80958727816428	8.244197314953684	11.882062186557947	13.421473160953541	13.739432549250022	9.416964266921575	15.336004374375856	14.99898701059931	6.8470573460913355	0
HEP0277	T1	12.665746724735468	10.7402023887679	14.372484207988633	10.399811959325685	6.928536140505606	13.074812133267784	18.760599761181425	11.22429717928747	14.135140110799094	10.072440810778387	13.740423773387745	10.186374272722693	11.507011646797135	12.152186588639585	9.530755507028575	8.610508138806129	17.848592378676656	10.107753245182323	10.180182678648725	7.668892073659348	9.680445678231854	8.5485252490731	15.462527833941351	0	0	11.682533795445783	9.020199367226253	17.158067234517652	7.9213292101504695	7.40286710748931	17.382438274384974	11.627429007127517	11.255418115719968	13.704919502632132	11.473457162602678	8.222756269512926	9.051415608153105	18.168872848413645	13.83482654439027	8.338567037001152	12.29838338558924	12.99043374582536	13.917250855178105	10.641004049652588	14.18067842584634	16.712446394695775	4.9273513115561824	5.914533430593349
HEP0277	N	9.0861123347552315	8.829456366797604	13.035876455473671	9.825235482382263	9.685446134191029	11.39910699160897	17.09992306405134	9.547754420096409	14.017112878638997	9.261180535560818	11.432019846812493	8.718413003252047	12.315718487943005	11.193124898531643	11.745249939518741	9.031604721221552	17.73702282885709	8.741335519881916	9.156707561050812	8.334157060421035	9.658573896501602	13.066317957913212	13.46107011403305	10.906018703944179	0	12.375889262977582	0	17.711599762368444	9.167460798793732	7.861031058654823	14.932486985133645	16.05888805351506	8.122367293961325	10.491762925071738	9.421989054242347	9.362277002187867	8.54288870399731	18.41525899592912	12.24517831753521	8.692224918689831	5.702568895810872	12.88979102888123	12.492321395269022	11.029259615315675	11.482167625020644	16.35682160659139	3.801717411092241	0
HEP0277	T2	11.028396484771793	10.446287250808368	12.80883550072716	8.486086837968084	7.276617629580481	12.724275089503356	17.626849764469036	10.81818270494864	12.950329888712554	8.838706003940459	12.738962006703263	9.22280939010959	8.323559221220387	10.92552476974757	11.25224557075469	9.810656780154105	17.868412640000003	9.092355455616346	8.787393283028825	5.732586687739605	9.859395013676998	8.01340642687477	12.174872641266793	0	6.927991240039481	11.884845908671728	8.99100022745226	17.00970835861688	7.5333764585140255	8.0024943810817	16.871760883948646	11.686180962855204	10.89974209373812	12.654226520674023	11.359694662206268	7.319337936914718	11.330737650206952	18.077217333350088	13.31173412635296	8.598126959919604	10.943313337794047	12.7419535611065	14.073873776502385	7.612691604296197	13.843234077004007	14.317575133930395	6.4550263191924335	0
HEP0321	T2	0	7.457003225255764	8.837126450369889	8.616258437716175	0	11.329762708573714	13.802364898424461	10.41708245020866	12.97412595022073	7.148669775978995	10.154628268267452	7.356504791041183	10.62702310555406	10.631540867341485	0	13.326794609052582	18.292447460464714	9.834490011897387	9.690223265764685	7.570614721761189	8.237936504031113	8.419863292884006	13.36540657745778	8.280515608573051	0	9.157508629423269	0	17.33857971075437	7.193022608883821	6.885793973085125	15.19574129324645	14.37981831114128	8.843603906097416	10.817367437838646	9.15882929436659	8.858910363428397	12.222405503751693	18.476659196680725	10.639774808615154	7.965841991309597	9.17413422958594	10.655029762523284	12.70420626546808	9.598145574258654	13.312826244459021	17.38204980614204	5.175404837261128	5.805537527825825
HEP0321	T1	0	0	11.858416225388645	11.392575023893789	7.744618594211496	11.57966006887966	15.674126047453296	8.929897491945548	15.227495613538773	7.675089038432974	10.943694276390852	9.640017124282895	14.961255235810835	12.64856430854326	9.24268586050462	15.596571232373345	20.32275447557842	13.08020295250763	11.188329211413427	10.856550027679878	11.605748030660346	11.346375218928008	12.440752397999015	0	0	8.616331963764893	0	19.076799942722836	8.893459293300895	8.9146960629667	16.49396174653702	16.27393397709799	10.035871301920793	12.961248904160414	10.36139553316589	10.783473024717626	14.267291454145203	18.50651291743765	13.068242541051784	10.290352978813294	11.350447520984497	10.630258022821142	13.73503766058554	10.33893689767926	12.84057141620521	17.282699331586056	7.053697855264331	6.313347446452642
B015	T1	6.641535914002699	5.446355494481938	7.980310976769021	11.198604649946791	9.074558954150687	11.74457318722875	12.207691568761216	9.578538747420023	14.315439714085006	4.275476443173496	12.990220991894406	12.741469093138862	12.844992078408321	14.881534621648767	6.757209973795825	8.96269939221546	21.223325935906214	14.061767761143605	12.298618224872806	12.5155667967465	13.118152694370023	11.498196007367488	14.252761510375617	14.756863800620659	15.266193590641969	16.045766059318357	9.80499734629735	19.100172098273735	10.431518497590336	9.827093367200609	12.533395440603824	14.81201180333429	11.380975062146264	10.665176003700052	11.179722522558905	10.480305519535484	10.80193464627335	19.532709767144617	13.055746762136371	11.986222479437389	10.802225535017136	7.667026361993472	13.892988609595205	12.736188386500867	0	13.228321175493798	9.114033800550267	7.905723945532511
B015	T2	0	0	0	0	6.733395017532132	0	9.143651063534696	0	8.422779627393703	6.103833306303475	11.0845758905887	8.147026803447973	10.434544832449506	9.942432398407018	5.452440588370489	7.2347503831508115	18.961596651522118	10.937778394908948	10.397856428874599	9.607751962985061	10.644469204910612	8.765494965620384	14.382286277529504	13.227504638627572	15.260882789739389	14.972795848667431	8.424376272813943	17.63854904436033	8.967586527296072	8.151529067715314	11.947647895087744	14.532763786974435	9.67348399062713	9.818887299977689	10.024557936494636	8.616839191396528	8.271318284247961	19.45783373445413	10.400335121726124	11.08125706301353	10.16679075071818	0.6484774079126474	13.764581364267329	11.748540899719966	11.586051624832436	13.327861359014669	9.861533606909548	0.00494630291058645
B015	N	6.20437159838989	10.228217442293435	8.223437030875118	11.636103452520194	11.395389537399161	11.704076548091582	11.315596796335566	10.904672250156068	15.263390251377126	8.123438584915469	11.938491641216055	12.661528721521908	12.971610011230482	14.087222482556156	9.76440222393658	14.34669378179505	20.41519193143349	12.913972073542501	10.870780821602601	11.590587049915035	13.53774014237898	11.767683761744351	13.95926844808885	9.186017643850258	10.34692365738433	15.669408287233052	4.776088192055585	18.225023811580076	9.870232158179832	8.525211487176799	14.009023786079048	13.70704631291052	11.225785845306824	13.44137506007731	10.412188747160545	10.342019093159829	12.398855897189003	18.405544538215665	13.739748971377205	10.89891120482482	10.306357947089047	10.155792232022582	15.833127280021849	11.343085756208545	6.213092551631461	14.689686824002107	12.380087626071631	11.566558322303123
HEP0198	T3	11.529401270458408	0	13.944766957070618	11.492714448684193	11.011548750470586	11.870541962893682	18.24636020822167	11.145913045583212	15.741082455246081	10.55739668700035	11.36897018832744	10.592298182566106	13.722327264280164	13.300710043552511	14.71042978604085	12.42076028311736	20.19000427662369	12.923171469795854	11.230062478662074	10.719987680338484	12.03005323959791	12.244393568842153	11.97206794438351	0	0	10.49897881394773	11.695980767848367	20.449651441910216	11.206880052969996	11.048909130853579	18.620452531826245	15.678245253209905	11.867437056763292	17.481003144431625	11.034737072520665	8.824405097513885	8.799495338290091	19.500542375994574	16.864415901084914	11.480971914709167	12.263917621769812	14.317631658392425	11.324152412665779	11.259613815424665	8.163544017061017	14.442204858364036	0	0
HEP0198	T4	9.695578046084776	0	13.756514625533061	11.982355482980532	8.85853122859669	12.295378653859975	18.50705904732591	10.096820553015824	16.00062065505286	8.350214337966472	11.154678894919298	10.074917472122795	12.928107492870527	12.211952156108646	11.973277625191901	13.238231557754844	19.516038546075833	11.309186421450999	10.453898203611258	9.1883341572651	11.154697879455727	11.067521753428865	12.493087374886752	0	0	10.1829281263077	11.213049525027351	19.991215956189293	10.878211884597217	10.262247565588972	18.25107552271418	15.443471325132586	11.306682621186255	17.254207449204646	9.830386856074476	9.079455449618333	6.704263337419012	19.230667836466495	16.82828526932711	10.752230096606754	11.810021281394256	14.105736671002028	12.167885377906046	10.395737619298426	11.508998035469086	14.046842640980556	0	0
HEP0198	T5	7.86886575782987	0	13.715275646264612	12.006049015198288	7.151118044207204	12.22240852275375	18.548249965877176	10.61889017369368	15.684376066008747	8.59287184589182	10.419486222071036	8.248397261988838	12.293836587279527	11.810250286028182	10.549630669597873	13.502098338814584	18.91822560644816	9.608121729300965	10.323887926686988	8.826999656155422	8.821458308080015	10.839030528289108	13.098847975316877	0	7.371593709897406	10.184962100310676	10.609585073883544	19.881470992599493	10.835529375484441	10.32562027234505	18.02230278624565	15.46232333050661	10.043765535737677	17.046537868690894	7.6851202023932785	7.962577941311886	7.38897302332685	19.20032632031809	16.57030934523926	10.138732569720238	11.84503129507909	14.148976989808492	12.18662187980483	11.395780454343921	11.548908583127215	14.198890059577412	6.480567267801556	0
HEP0198	T2	8.650412744443269	0	13.011466636265633	11.358140178795656	9.98382017887553	11.3351335053147	17.497313906250135	9.021946040523671	14.723639615230422	7.8133451108158765	10.808642467918064	9.40558824639411	11.70235019694347	11.511233783145345	11.919664098197133	10.496374463435552	19.320031462335145	11.259613815424665	10.668042871040484	9.769936994520576	10.467951918327106	10.992775510559975	12.412032573089201	0	0	9.880624309814381	11.400084240984166	19.771516873121215	9.999929554186323	9.803065550964709	18.219055049003163	15.327408788425194	10.516714492250282	16.94552385179084	9.568319079483155	8.38449453466544	5.068270961938557	19.046471257781704	16.734206832987482	10.391265073929285	11.631258921321734	13.583129790694896	12.405503155487946	10.468858194599521	11.52102619171175	14.132764788442612	0	0
HEP0198	N	13.686040857543562	12.165142539247194	13.755638710220477	13.57734621060733	10.239037571016745	15.107817800944854	17.066110218392225	14.019651534309633	17.376735881579897	9.114489361470573	10.871335437675127	11.863462293639325	14.911101696787322	14.377942539501648	15.26522311579138	10.986915733303196	21.19668796551536	13.176561203077485	11.933664839625955	13.613202415829944	13.522728637456975	14.359523092128017	12.027052425924603	11.423882761934241	9.91186831317206	11.672739129376072	9.120121212648643	19.741335309188777	10.985429272899784	10.327833296750327	15.945144310721906	17.883263779005585	11.160608889997782	14.976863907923104	9.6181744054799	11.231815179912955	0	18.528068691461325	13.479173962258928	12.477323166570987	10.485909791535926	14.1098959331205	11.494685610405936	13.028032088686372	11.601575816444322	17.393935052468574	8.740694870561164	5.447767620580419
HEP0121	T3	11.58885046735712	9.116026793412361	11.627880381491591	10.66183152993217	8.92729204455836	12.293417043809194	15.485445696000545	10.51774811422812	14.463198657295813	8.254782983803857	12.825481563087425	9.61543285061031	9.959654252818082	10.971069283410513	10.517088650478133	8.042031412003332	18.703416971031523	10.564749693965002	9.923269538728603	8.7510418736547	9.546628269669277	7.853509179392424	11.808932007447138	9.17819175867861	8.891407034714028	9.483168837390325	9.543694998100731	16.595388618985982	8.61341009720396	6.044096806110641	10.828501476369107	12.772693963551738	10.268319760193823	10.96703167645325	8.727546121913	7.2481268193856545	10.28140847665481	18.44071103982832	10.184825764907252	8.638801519352677	11.893081544813958	12.797031222234285	10.697567076082384	9.027303365898947	9.562396990409555	16.4114365077525	0.07763131196908099	5.021888314693807
HEP0121	T1	9.710749620007489	0	10.234302518602505	7.918499536899298	7.669076385653187	10.70192153411714	13.487752123194774	8.494271589728998	12.067467973949308	7.004568806315974	11.917211688227528	9.433844122491502	8.423363868465678	11.096280304153009	9.398373887150704	8.808327125441812	17.54992752281297	8.767562111107257	9.316234006891518	7.115719958182373	9.478987978653503	4.9861423960420606	11.818917648948686	6.448149351731989	6.655413370838358	10.32629464950915	9.593422871071136	16.16773370085936	8.475968457642754	7.1772600602932135	11.081303672551499	11.0418849828053	10.042548584977295	10.53819863407118	9.820726252840688	7.201516245366695	9.370380093110617	18.57890702764049	9.64150267822465	8.219579968759994	12.341162970180184	13.419104311095357	11.456595699794729	9.877600095921371	11.95624182860943	15.401089502782373	0	6.530451597409996
HEP0121	T2	12.505704885796913	0	11.310419652074227	8.23555475316657	9.203061638140609	12.954661620837898	14.919128688114643	11.121099607535513	12.920862696226648	9.527058602930248	13.43256799810881	10.523552155106325	10.829080513601378	11.288508527495397	12.31435098962942	9.45015343485623	19.402799739196332	11.576796093965852	10.775223425320686	10.19537220740274	10.213736095922801	8.702435914226808	11.949049721880312	8.786093160384771	0	10.379389198074456	9.979525230152358	16.92426740106561	8.460287964615263	6.541612407644092	11.202099329649	10.534137493233253	11.397835042307538	11.470552116777874	9.638528229038247	5.554966358644368	10.17111423363082	18.88862732358022	10.428716091289365	9.739002525822007	13.064000009959738	13.425229018649231	11.634833733877677	10.102697494231887	11.945110924621348	16.273342136567557	4.4015075974677185	6.773917227820061
B008	T2	8.072121882752265	0	11.044653671821544	0	10.37920505996061	11.83906203162006	14.486520811599728	9.564317191154675	12.062471191036927	8.144168765022028	11.195753594481872	8.458336886418117	9.713984434941002	11.47494297419801	10.029259615315675	8.871332357063611	18.94866095640537	10.528883827274642	10.69283341500077	8.744285576479108	10.670169368031127	8.00365282905747	12.709495275304203	13.564768743970825	14.97684601208894	14.513869440834238	11.114757424377334	18.650809847901062	9.74173830890209	8.338647255802968	16.270328180995126	13.854907332384599	11.195852000589486	10.833435667311532	10.463013413449692	10.26031975581058	8.907236199896538	18.534511872045446	12.362847915444386	10.425247379938714	13.100263177580693	14.389893452545746	13.327342118744745	11.1617995261807	14.430694287374441	18.183427002123537	0	3.633756680981961
B008	T1	12.249874904619123	8.766598474305924	12.993389550234303	8.552592254187353	13.1993150004732	12.435516608336831	16.730363990324673	11.240701906144125	12.905471623595998	9.54703717934284	13.44335800383632	12.280791065135132	12.194230519404389	12.801419386853382	13.698227161599673	9.538846581219596	20.89222928598396	13.771778309728836	12.307807023596988	11.68769498326758	12.9185036364923	10.683547335366658	12.542524080184156	12.42287684218167	13.105892143970168	14.656279603211658	12.521185727977585	19.75284284910996	11.086202584818535	10.23339199097192	16.946643601847107	15.289456985275189	12.445697739261497	12.367603130237908	11.817303475831991	11.604567127808243	8.609322815727456	18.717542556345116	13.180588302662079	12.781660926639173	13.995325514041804	14.02654073262518	13.013373275049137	11.152570056980226	14.300988818988063	17.728405506867187	0	4.1917916066793675
B008	T4	0	8.034501866088846	11.500209504025623	8.251255159377765	10.972039215596558	11.726724802090127	14.971408833855966	10.211717983224123	11.452838378165092	7.021002155403656	12.71671659170597	9.370866098147337	9.374898196756778	10.325979979394445	10.551929310547688	7.8464180952840845	19.137221319525175	9.925398664904273	10.63978385097557	9.552215662710331	10.306927502426007	7.085371540029805	12.064843790277477	12.558009276046656	13.664425061717528	14.000088052430122	11.192366796934868	18.66266142235149	10.772553765962803	8.456477629351816	16.223662371776264	14.44193263340774	11.702164025705459	11.124580160662669	9.922639403949105	10.03041884996227	9.181003133392295	18.791795633510436	13.018747867678151	11.226430256470035	13.081025657654838	13.821913462317431	12.84084478631961	10.641771793773755	12.643520273231216	18.111375134801772	0	4.833542875757296
B008	N	0	0	11.814442274957324	9.795195490817006	7.975693231740326	12.778159285228037	15.75852773534226	11.647157083989011	13.800161785560325	8.690493921747171	11.225821988130992	9.307467233346726	10.915550777327974	12.067467973949308	12.36312726282903	9.271486372295454	18.794371441462832	10.567290647585251	10.137785272611467	7.664610834049668	10.395534135462302	10.561517077735731	11.602819471137597	9.58436125251871	0	12.640719428922196	7.22396307314549	17.934865685113973	9.23297247569705	8.172202460671302	15.458960847209314	15.646359009520115	9.350033070154327	12.36306153889868	9.22124876114444	8.18766878794532	10.770465684218761	18.373298497111758	12.831586333162095	9.383697813290159	10.15272848521588	12.577535043492263	12.800246738496908	10.148794321424335	12.571477727980632	17.951870918414645	5.556067623351292	7.836915081503398
B008	T5	11.362261657831256	7.144087169238912	12.22350098662231	5.8605382673159045	11.584821605653815	12.317404133949347	16.436039676378133	10.681449265314958	12.568614071793522	8.64575208747378	13.241755290721448	11.658662254522651	11.434664711515312	12.0292216484305	11.167775639002155	1.235659671234704	19.6941810221681	12.919399677007602	11.505930615997503	9.715220724637131	12.414431552838233	10.095159631135157	11.935047153465614	7.753925384728085	10.429835615373284	13.494980552661477	11.548325836568303	18.839495993826638	10.159808280547217	9.384047647587604	16.283602062455685	14.477688709869494	10.7863676556911	10.62368033980051	10.521963521354914	10.818454358304653	0	18.571882232599553	12.162608472008579	11.598308439481361	12.789825007342024	13.033739588801955	13.675096979773995	10.334340333867232	13.725462121923881	16.924302200999055	0	0.4172038818931843
B008	T3	11.45567141203453	10.205231209603461	13.190858654873834	8.653493591900833	12.927474282809653	13.159254843887293	17.29595722138158	11.716699446055493	13.161591708116442	7.816586907551232	12.90121008630234	12.08470210801199	11.550044502894075	12.889865162337811	12.00202736474428	9.504117824364052	20.649367585418766	13.7018479125339	11.770032007730721	11.501444121333517	12.940609080754067	10.714056580944403	12.24261441402036	12.776178029600217	13.694814914942047	14.019529919843205	12.360377994899629	19.33468792371281	10.581991398975564	10.094090885017204	16.571795594322165	14.606486182725797	12.01927449608954	12.373055448478757	10.842405347078158	10.56458775875858	7.221065046698162	18.441578502060278	13.149732832181112	12.72368653900922	13.335515970890745	13.809607373788984	14.23174619255895	11.053695140448822	14.190820082512216	17.945140880678693	0	5.396892435312096
HEP0209	T2	12.889543889843518	10.37623394012389	12.868645100086704	8.97817560482566	8.305861111246283	14.25647408225455	16.63045200114923	12.528869179955313	13.287494516149174	8.077440629487967	12.561409676374264	10.677790101216656	10.922584402713664	13.29748950116098	10.763411574470007	9.890723312418032	18.891739211525664	9.908412136807755	9.368364585881835	8.475830688027942	11.678208384088702	9.158400147734103	11.046892080485323	12.276793241865246	12.13943623915957	11.70667731484325	11.440350119200563	18.954906257589695	9.81207299120086	8.442785951581632	14.347552166263725	14.23361218766717	6.345052125795302	10.297672907227224	7.515179428189702	7.177608894859191	7.7421679389136395	18.284738265989873	10.62368033980051	10.21318929603215	9.42093498392342	13.519795942876979	12.018144528943756	10.530181965454164	13.345696306862203	17.74738005624376	5.836116016707905	7.931068409909684
HEP0209	T1	7.635834184150815	0	9.88664464124259	7.946175240723559	6.915413339955093	11.786449340638827	14.246644118746966	10.781138374011796	11.80664628173213	7.931476233886792	10.708437298965297	6.8892910037770365	8.14859860232545	11.219216932235152	9.209687297209209	8.717230866491613	18.22421840897518	9.440156985526983	10.048854653041419	7.077584829295602	9.99025999913057	6.905928478173135	12.169708956712386	13.34923975557739	13.23921214788621	11.176391344907406	10.505980222296774	18.409900529864323	9.71068419540887	7.989229854321501	14.716873036354219	14.08519026619447	9.707379840473514	10.874274422920253	8.011411774383918	8.050256801598989	7.602208914962836	18.413293229111854	11.29541309462726	9.761857024789666	10.66499830125841	13.052080617391526	12.2535254716585	10.594287276274011	12.3227675442162	17.133051880547686	0	7.650412744443269
HEP0209	N	10.091911357491911	5.886472108970838	12.349673783102075	11.021542188801567	8.531237183798266	14.44530589110041	15.490543807679915	13.073465459320367	14.989775880116767	8.321274225543496	9.812488598777596	9.991295078542866	12.293988857127767	12.157097410921665	14.63612611591478	12.682586464407828	20.014272520972042	13.085630131224079	10.67247838125537	10.636814913243581	10.703574864468276	10.798512302920543	10.759788339279728	0	6.738889407102714	13.064313327318631	9.494203574970912	18.524059573064246	10.350541446622774	8.40876280275154	14.137031150796416	15.419841703500172	10.049862159716938	10.08531310992584	8.986177673112143	9.313889768352988	6.900758149032302	18.600602593658518	10.624448217042277	9.860806096085154	8.466586337719244	13.319897877154464	12.582316073295706	10.311839119073523	10.780785800222617	18.624256428859745	8.038589819794531	8.16296527124245
HEP0209	T5	14.267181705382647	12.411463321088906	13.533268888620656	11.387118012326752	10.21792135748096	15.75252177286061	17.15382908108378	14.361388678840214	15.587519701781881	11.888446461481868	12.253224072971982	12.264741664540459	11.885513356017853	14.043838998500009	14.591983925786643	11.240600549955795	20.511666767315763	13.506902588686781	11.456785618929556	11.748310273476765	12.941313592476805	10.193414474469092	11.023456359572982	12.925560002954246	11.564873514506717	11.899066088588958	12.787561837497728	19.526762843118984	10.391458420049668	9.855849580704728	14.495142995101283	15.132306928990198	10.661297119257483	11.149645517684796	10.464474277471638	10.096767854714688	9.516667223254817	18.61983309199375	11.084529386649065	12.286531772071685	9.215681023097815	13.799898804285405	10.997179480937621	10.338836643610199	9.283201818958391	16.00812438093559	0	7.839745484525013
HEP0229	N	11.02380978720236	12.985536007691353	12.646761195248223	11.07256809429701	10.079404780035143	13.996905949955895	14.143909299936535	12.783147629017243	15.251541584756964	10.73879316479136	12.989915989868843	11.924626959905327	12.268416263392663	13.108859282599118	15.893045509419345	11.60035896754477	18.40999579977514	10.889724495612585	10.378695849889862	8.89154374029825	13.634754339346385	13.775713150383517	10.689814566324694	9.94450709741739	6.604640696184659	15.579251109140435	11.834340680084209	18.67516108795745	9.905951035144904	8.96502522742102	16.06170026782285	15.842505035875087	10.634883636775385	12.260713755636694	13.995687666223956	9.900854735168386	11.14050388167836	18.528702098446452	11.082288779032085	9.621262515302597	7.561234475661556	13.81911130826753	11.905710409261232	10.969005110145229	13.174126737420929	16.14785877624023	5.1920244729003695	5.471128918823384
HEP0229	T5	13.473921326125573	12.369545547907807	13.208653508282643	8.64145210057153	10.183685000397778	14.132740694198992	16.886696838858185	13.027676238763686	13.756504201097	8.778409009808293	13.944126373411008	12.308831032675435	12.773372080123444	14.184549956175598	11.982426792150674	11.616852053546909	18.579194381866046	9.643876026695159	10.204534465095461	8.60489787805338	12.757862912461256	8.572120379599532	11.030942959790634	0	8.718156099385263	10.562595421485158	10.927807585906347	18.423501684919604	9.93007792255368	7.608350936831423	16.224642361130048	13.383096742439665	12.151302004389514	13.646086134387625	13.758244038696542	9.639270155069283	8.32108928459198	18.25095065909715	12.42359130122844	8.230596918031265	10.830863756751757	14.75855115734283	13.18653676966355	10.677014856555722	14.89486038431495	18.001446680408762	0	0
HEP0229	T4	13.441258331406123	12.748811314444131	13.468853104749654	9.063103816254385	10.22404992406152	13.646018610925346	17.487612397066187	12.331907830494242	13.774941449353676	8.057699364687346	13.65629077758217	12.50291382953701	12.429192256765168	13.532879428260868	11.785701750862765	10.549428521813853	18.7998475932206	9.57343512224329	10.0686170740028	9.281141833671972	14.186841595501868	9.16656733218661	11.863551343033421	7.152903369784643	8.161691212621859	11.183443092019992	11.309345607231377	18.815111188637502	9.51372562236006	8.633184152380734	16.444249763694522	13.737764913160232	11.351160098022001	13.749408562694736	14.243047504044393	9.389039729140215	9.347882646541871	17.801133641654154	13.506741465028142	10.002829076893704	11.825976380241581	14.137887713102227	13.985681865803862	11.29971745168169	15.19010630774155	18.141603262908788	0	9.023673970356574
HEP0229	T2	13.848290393758372	11.905706649163337	13.36842461188783	8.72873344270427	10.66041490862601	13.00799609889779	17.40953181744643	12.017605309679189	13.792068359558082	8.284449355611795	13.333253204213731	13.505489044773805	13.7481718800324	14.509663680970203	13.253750002299377	10.733235693050876	18.823457430548004	10.535683628769231	11.301330424142973	7.052796255698846	14.875254995878624	10.755889026008541	12.012306775778244	9.178069725489369	9.261008890979584	10.952115118533632	11.665198214966315	19.17752903242544	10.093153431278308	9.074224435405945	16.854661448403633	14.92061803233723	12.316247585581184	14.367230443646953	15.21381430174336	10.992173604254196	9.817994115481072	18.19170987720438	14.677345267434454	8.758586341677923	12.24178656761329	14.335278686669495	13.818622118651135	11.373495965221615	14.343220421897259	17.63961627552729	0	7.469356912797074
HEP0229	T3	13.73315305773371	12.624630984732914	13.401026152614689	7.914803677251784	10.41719851365706	14.529186505250891	17.173638101818618	13.108460749408493	13.296758511004956	8.164595230663634	13.6256061158679	12.79342854971838	12.67241650190127	14.400132285354657	12.724965690378252	10.498270816159831	18.802674126022183	9.951255569318208	9.43361464943121	9.203629417312085	14.370544383310097	9.563102822981397	11.829195500185799	0	0	10.633694571163261	11.58268300847745	18.843151249972387	10.198702861782795	8.292386057936328	17.110789140491885	13.684277432558254	11.50010491128106	14.15519771569576	14.556619808511277	10.14798076917826	8.728073562657466	17.757507207951104	14.55487060053917	9.583795474639327	11.636973471322339	14.698313992477877	13.698878265836903	10.753768311590884	15.160962561130459	18.290000841940063	0	9.230126141378078
HEP0229	T1	13.252421513592031	12.138857336151734	12.852340284692778	10.99291709908545	10.722474563123859	13.102266084190278	15.923898470153953	11.950373635024544	14.770653570219261	8.998297066031384	13.043420381527243	13.252590043751976	13.107722192014435	14.521091235550214	14.027629591733156	11.734383622369212	18.610585130347545	11.083060419572353	10.182195689807287	8.780086957554596	14.81977494325779	11.216830720113562	11.925669405848666	9.953447136117592	11.436180582632284	12.385447215650665	11.79518331242416	18.70597992593667	10.202674832997888	8.148420652828275	17.016460104979206	14.831782257264353	11.7147606739083	14.429511356650597	14.865022765769295	10.822554898283054	9.888979113299467	17.968914240246885	13.147627875373464	9.672437717978813	11.515660419848246	14.614784599175906	13.195249157802179	10.511742772260655	13.914216932514496	17.746586485576348	7.77631458511622	7.833086156735472
HEP0319	T4	12.20147152434226	10.22062016744785	12.920871998217365	10.853637048996172	8.222046197391856	11.224791562648708	17.499051713002768	6.672934438621214	14.515022184047368	7.84414709243305	12.939850979533706	10.467513850450082	11.462036976988443	11.40346479254398	10.58345891013077	8.830584923668814	18.0652688618588	8.346810662876651	9.6407546707251	8.533898131726986	10.916312421044758	8.902037390854174	10.707048470516405	8.536647423040279	0	15.46867176713221	11.457904094619444	17.752942456413674	8.844523748988491	5.855242251454154	16.90778261164035	16.30671679315697	9.776656739758138	13.041727589057635	10.047355706494892	9.345835440585898	8.496674053316855	17.80727315427446	13.322392951006847	8.782746001818474	12.771658654364598	13.783172189743965	13.467949371805236	9.913875239978571	12.31348395301889	18.03427238250845	17.03603405940883	21.350778974367742
HEP0319	N	12.395601074102421	10.232324984166073	13.792475127788054	12.968630797360905	6.1664905083832435	12.152804524589792	17.446307931050345	10.830942960867139	17.16336467786307	9.103744152479793	11.970688316891517	11.790588790142525	13.711860524315824	13.075997169847522	15.323473514721002	7.970433803960752	20.25236630274816	13.495280432111912	11.73181964420258	10.846336601787534	12.121685678675744	11.717719257793938	12.574479999326675	10.314549258124984	9.05268215776367	16.662042456321828	9.346316484876253	18.641836553497317	9.663463818969735	8.491416214188744	14.901201599636277	16.877691535718494	10.316111792933048	10.47129925191232	10.475875261990074	5.989527338053384	7.511586635471028	18.084673460947133	12.267090973434971	11.128219925884563	9.860486433758552	13.178881114575002	14.098097897838889	9.80369362786579	14.500225690320445	17.7938255383178	15.923318199247179	20.10942386995046
HEP0319	T2	12.895821390463027	10.931003383837407	12.686323243387022	11.297667176140566	7.9502992655048725	11.624160310969508	17.053533514882872	6.115836459242729	15.31906169682854	10.467564795410164	13.569867472550593	11.680337544445607	12.262861220375449	12.178549704658868	13.605687851147222	10.732116536051892	19.61500812245114	11.973772691528998	11.284760493029063	9.42301293188053	12.329866397467573	9.211915055925873	10.81427803394645	7.586547091918339	7.6700471793498055	15.277247437738023	12.132865979871896	18.491477345568107	10.291101614106356	7.702034124566278	17.217096260206453	14.531107273665638	11.651697529453187	14.13719930127133	11.454304435075603	10.249552003278547	7.284884235357788	18.10461410914342	12.913173656819382	10.664367280756299	13.053345565274382	11.826826512957975	14.32678056760998	11.03954283371172	15.466990923806208	17.463979294552804	17.177137247337697	21.532286002718067
HEP0319	T5	10.239300174364203	9.054569047128904	10.796599376248748	10.607071345244403	8.224165717150322	10.509131684113504	15.83869920941635	0	14.850577547205614	9.671144735528213	12.191111663996749	10.102251318825921	9.81367859592181	11.27250148787779	10.238965943625375	8.638113670078233	17.98716962083936	7.892506388328591	9.52475129705487	8.492634344574519	10.404204896934502	8.550115708746542	10.88837796340678	6.008117078359899	0	14.901908650600658	8.65482932955327	16.71699357288511	8.0816858139737	6.916858764699755	16.3157474943112	14.587472821459498	10.692214455190786	12.259860933854453	10.742115716213778	8.635344476502766	9.417257596916995	17.954088367818027	12.815697500110538	8.831376922231124	12.224288134111335	13.28318821509525	14.007509136285236	9.412120985572008	12.860894921704425	17.973377862935166	16.089326333819375	20.232841305320452
HEP0319	T3	11.043963705787062	0	11.851499202461257	8.528907262676253	7.6196844441574845	11.117357390913678	16.25640405254041	9.030512652025287	14.061624334062575	8.44834761377261	13.113913052790972	10.658059706106874	9.949104453106003	11.005364896858152	11.177226418215097	10.560734057831063	19.043881707688747	11.232408934648753	10.06859020492105	9.571862595046012	10.957167353239688	3.657937201781836	10.380071387399655	0	0	15.101647450030766	11.125471590419886	17.80016684242276	9.350448626027555	7.1014399758944204	16.579746088880025	14.686670130177275	10.618844301766652	13.082193958512226	9.97513145692134	9.552084985552302	9.761308546738809	17.718700092713576	13.28086209540277	10.379822371538618	12.653261591843467	12.558834424239793	14.273096223726276	9.419635798264734	14.520311743755155	18.1070586794507	16.96814926671924	21.03493259199052
HEP0319	T1	12.711626109530377	9.629023231571143	12.779475192404556	11.479669127777651	9.720613650387373	11.638693838290056	16.969386521342283	10.741357431800415	15.145892353374101	9.926287098381385	13.115401352555036	11.413834164673348	12.107478646626618	12.48230630363353	11.550155159124806	10.65070174135995	19.145720735875233	11.557793942357446	11.184466273438227	7.540740254713213	11.846473727623367	6.127662166351112	11.108733527866267	7.959822308250834	8.087929520040188	15.36203626878994	11.731021974995123	18.01533882101517	9.40984701026771	7.671165970316287	17.172202851410013	15.414477139784417	11.646162657157893	13.673618254471636	10.315975987502323	10.13210124657248	9.388684646583432	18.052711319813117	13.211863965588071	9.826240213346455	12.992453344889157	12.891808380685584	14.15801001841932	10.055377346526578	16.003700169970347	17.018982527843814	17.384109183736605	21.69944409784567
HEP0152	N	10.807491778376995	12.858212227552011	12.833591812657591	12.42946951150627	9.784315847103475	13.506828226157275	15.179166563963937	12.593997954228751	16.603901575858288	9.94757411543289	12.411820784629786	11.193931869717801	14.89286057678521	14.038756128354892	16.543379277426226	12.211936951231086	19.077950083495285	11.266107189923066	10.093153431278308	8.797227030914206	11.56982713380572	12.624208299305069	10.765683914379101	10.080004700359451	7.835279870162006	12.603278609868399	0	18.448156645056674	10.360748341216041	8.225332778436059	13.954250846719017	14.941327349046638	10.321432083210164	10.475743562216223	11.773650242441766	9.291460821106524	8.314442763005996	18.119057630184543	11.181959741248543	9.878260939119762	8.163196797430707	12.866751534524902	13.520115269926647	12.788128982727647	13.946641317527707	17.41982031126155	4.6958546575717275	5.266662875819969
HEP0152	T13	11.747072648594974	9.252880638117636	12.736012875511921	10.844846967456686	9.34716734090327	13.001418750659365	16.01991861581665	11.809535028230004	14.75150221697883	8.433347580278326	13.394623461474241	11.515310534027074	11.3050756248692	15.354910511586791	15.419124067590943	12.965012236273848	17.49294065619713	8.920400497808306	8.968280871052663	7.763836458890951	12.878667874045584	12.155883917521763	12.36053711829883	13.25475405385269	13.99276135094313	13.071319896091243	0	19.618736783722092	10.922413439539755	9.725110589340602	14.20119734803604	15.33345588047333	11.379356704820932	14.917208890547514	10.626649027716118	11.462272200118141	8.937941663842478	18.829063041777335	14.09425091747063	8.556820232925611	12.648995642436006	13.602455302692121	12.54764165182935	10.801773016068845	12.344237644054983	16.830490448818203	0	7.542830679848003
HEP0152	T7	11.748419301386464	8.507548885497743	12.75683149244426	10.69459294813194	10.083598992925209	13.306531685299575	16.40986159165489	12.047856664168878	14.530266108910297	8.932474620401814	13.528197684830372	11.375598801766715	10.848607292892845	12.741608131026544	14.862821363048603	12.522007673699845	17.28986579733298	8.582247380186066	8.758966028069768	7.07015315312285	12.951765533182018	11.878598910102381	12.606664300792847	12.176749737810303	12.923567047995038	13.229611954640722	5.321322035688846	19.41430329053183	9.887219092030367	9.639982768567384	14.802551705062422	15.511199802963384	11.28169825009883	14.306588644093083	9.476383712912625	11.77526046916208	8.375356615567362	18.591726861912186	14.749298561856481	8.729416814647351	12.500124834293217	13.008589690680706	13.466152954333408	11.248947479892	13.309490564715174	16.536848213422665	7.142198978305933	6.135996514122789
HEP0152	T1	10.241351609031936	8.381283372503784	11.618390090975995	7.469951078372392	9.049124298102702	11.848454720517308	15.109157293876358	10.498729558581564	13.110055853800604	7.801255677695023	12.56659161788169	9.892642989785873	10.606035006116105	12.194338264424259	13.007428543886531	12.005645600037976	15.890086114466282	5.449775947162945	5.637662407645193	7.091065077930535	11.540428366932264	10.975769169204167	12.085419344718392	14.833260724920665	14.734704328641014	13.140537432484317	0	18.9992045329621	9.617770482078075	7.749232557327444	13.85316332890144	15.371119796381487	10.91552090075196	13.527391477904589	9.877514210079124	11.037986147250212	8.997902059114102	18.80668806493007	13.871780131944602	7.409119344449985	12.359755050019043	13.729397694834468	12.714584682879602	11.485849429831338	10.78781279616093	16.994198727808957	6.2194802638274584	7.443565213178276
HEP0152	T4	10.251707259428816	7.882215067866269	12.261892172425958	10.341630009329911	9.422645092341389	12.45395991702487	14.943247395901553	11.401679525982452	14.54136285999968	8.476422193934816	13.210400432573458	11.364118235775306	10.202613620148487	13.412781525338476	14.749434752134347	11.504436667474119	17.227615943414225	9.33999693656359	9.292135243890993	7.564340057985598	12.896888634997698	11.472589308925635	12.14219642502381	15.290468898733078	14.781395575526682	12.778249651086716	7.562372184605985	19.482882780099093	10.737010677681807	9.825225940443373	14.223413499273512	14.955173107387767	11.241673371838678	14.562999592682553	12.208380693610236	11.29211453252546	10.223639748777245	19.0330223287295	13.104557804554506	7.636138807260242	12.687163506800436	13.514541472639282	13.661533175047252	11.595555874902027	11.181891433147362	17.010702925037368	5.882488990649109	7.180307019969433
HEP0152	T10	11.560414043237026	9.295537074582217	12.67174228696543	11.270219393155836	10.074235141207192	12.95614561257155	15.340486468355724	11.745670122787395	15.397571025757298	9.15345323094739	13.296227952891096	12.157457470371803	11.71816894566516	13.541568560854214	16.677623304621115	13.670700502888812	17.445419059502612	7.712657679650041	6.309938306087702	7.01053370042742	13.341518823245243	12.391289243611427	12.256648036097623	14.741135136805502	14.849322016523912	12.556934680256637	6.784333843765399	19.448670876711216	10.361033580229192	9.765559608770085	14.04332638959133	15.201239473482026	11.158622310163121	14.77320618743455	11.869289233564846	10.847730759875137	9.649671139694913	18.760326868660023	13.339919575620678	8.146894470385975	12.316960287364898	13.713064257006153	13.294563315621017	11.607210084153234	11.721466653082834	16.535882852751254	0	4.608738288715615
B002	T1	7.667097345744016	7.878388166514429	11.845936903567681	11.315313752897849	9.60347242457976	12.108158509453677	16.02722784654484	9.717056033632504	14.597918695626452	7.327381980566145	11.378858383270034	12.137346617008793	10.18633712799479	12.299053435637246	13.574049457778044	10.056502244429886	18.558353444130727	8.826697833452474	9.760874602736472	8.918177496105407	13.431837083421764	11.332316330199218	13.098849619795159	11.518048218058214	10.559329286718103	10.398123734216467	10.703739228318254	18.53851103451761	10.055892468885176	8.894769268541946	16.707062494875995	17.781327693126684	10.983499569685076	12.019858255377814	11.966465797074276	10.664331722091424	10.223627683032712	18.039540263477733	15.162729617444926	8.928604238595355	10.673989181722861	13.969269589948293	12.727997010641435	11.669788601063082	11.37279977831702	18.08439318791636	10.272291522557756	9.92633751058782
B002	T2	12.368247255112918	10.83626342885281	14.059395163836006	12.405699920592717	11.106713417794003	11.889792929786678	17.71312468585156	10.702112066653344	16.24308656505134	9.500515269798866	12.417282917573417	15.449922415863757	13.116098617233897	14.84239945392871	15.124299052285027	12.065604621948506	20.30630316003045	13.635037871183252	11.519724698738074	10.79090233319204	17.148377274311027	12.390096389609718	11.712002445032173	8.907266248531066	8.4032677223393	10.204766750654613	11.795146776628792	19.95835588333025	10.907731922352587	10.135337343441412	17.918432357818084	18.537021181520632	11.552121499479238	13.581435989454384	14.629106130446045	12.648153073358444	11.136177284579796	18.136565632082366	17.175110921512115	11.42712424422086	11.349264639664495	13.870297284344947	13.152880559956147	12.451600071807357	12.784812717909093	17.88033684942741	5.526904506158633	4.590913350255908
B002	N	9.231069941856472	0	13.513011991757766	12.081686479636987	11.438454006187433	14.694727873204384	16.607562941129	13.54796692095076	16.142685455670495	9.86101554512099	12.12440891725173	13.036961727039154	10.610360488100762	14.923601400607046	15.874914127868383	13.79409089843773	20.9665596657319	14.162698152075796	11.829064652663583	12.806376423743094	14.401406211900987	10.78269522752504	11.661942840577014	8.733852553852655	0	8.80689756676799	8.648717087379303	18.930058720522748	10.161144482885973	9.155946513239657	14.710300627060985	14.220741072123461	11.260208004930329	9.454838018540983	10.02379592892631	8.661204467940271	9.524786550851607	18.497688140143612	10.21091481607392	11.478941479005673	9.34347444768552	10.483150694707627	12.034929610645136	12.59165323972909	12.359560152992579	16.677100219948915	1.4042982402613349	6.117069545331823
HEP0290	T3	12.45280235099796	11.971597438466414	14.39361837452996	8.211966144454472	9.397514205751532	15.129166276294999	18.676762867402974	14.071277991512106	12.258371698612573	12.601933244918314	13.600354321116589	8.108749206976555	11.528097544233985	12.105928145847322	13.228172338575442	11.72206892129594	20.528103994047374	13.583917201404132	11.788616386250753	10.75828152108478	10.246811840933635	8.57556193648637	13.116521037936764	0	0	11.58781969977702	10.469743555192444	18.94987229570124	10.07217280876376	8.833835681829994	19.735205620121015	12.711886329120878	12.088032911388735	15.636208267735833	6.4228519348007165	7.338130211923564	10.590923826566968	18.882547528784396	15.102287411672009	11.339170796751086	12.628921651180578	12.934291652686769	13.588667794073764	9.830627702698262	14.06374897007564	15.11783381410644	6.827628515335062	8.103539602299604
HEP0290	T1	12.730550803574607	11.466698486331545	13.481345365275054	0	7.296576709280149	15.62074676207894	18.0381473799815	14.520422248526446	12.339471468418903	10.876593683622058	13.2383106863964	9.663214733959029	8.076366688759865	11.6592600908523	12.718926673784031	13.70882524188187	20.76138647475319	13.639702467691462	12.070077327455792	11.859158145675346	9.230906682124226	7.1208806602188375	11.726103182005403	0	0	10.041043068717933	9.725727525534031	19.158284240472522	10.162303203331701	9.758882772063664	19.261830942707427	12.106000146906506	12.135651577148577	14.693269142893206	11.13145186903768	5.151988666422506	10.105044203692685	18.588275436723254	14.17236499884063	11.567556855549055	12.405258491173248	12.990712051516445	13.210567855619566	9.472483709815583	12.950729024644136	15.394847835270374	12.208764753089575	10.542267724459807
HEP0290	T5	12.571804776745065	10.945224342748528	13.643033168047115	10.727758822833795	8.891798889401972	13.707628749349956	17.984807830660174	12.5632797039193	14.913366289584765	10.196589832520717	12.654125804212951	10.056989879367793	10.555125925382153	11.546503837831423	11.41351157795827	10.66513158014163	20.861072514119503	13.843332236217577	11.826333973733048	11.466520063986685	9.895055667138282	9.221415534264198	12.33854141061053	0	0	11.370447664147536	9.99726417679046	18.83644182928858	9.909011000565332	8.770779502082867	19.299706631671537	12.891339436611167	10.273282757009127	15.908486445443955	10.626402630794129	7.5267809039591835	10.112374342932272	18.116074852394657	16.269568685227075	11.572032245209947	12.514620369600587	12.328282227491322	13.009566221712914	9.751776679093771	11.80011121596104	17.938695164245065	8.22710567579083	8.816647701712457
HEP0290	T2	0	6.867649406017757	10.79685079526716	0	0	12.579202780590201	16.681622757093628	10.838581531060099	11.1275945913753	8.868560222736656	10.721432474298275	7.00423170440522	7.318904285489234	10.748394141830918	0	5.4941083489223415	18.537510386882634	10.021576888405935	10.427050893150879	7.127798338365821	7.646486708605354	0	10.598806227742264	0	0	9.965396147489297	5.688121597506914	17.210481102466577	6.964722070169092	6.141318338686839	18.727156000103644	12.068392029987384	11.686553051531964	13.497340417679066	7.806929779633105	6.621064297334061	10.972778799623404	18.36571156955174	15.274640225835727	10.14923903883703	13.023858290120247	13.710870991997172	13.596795411798327	10.171051666896597	12.55813128420535	17.998133124838077	11.814734657799553	9.886609587769232
HEP0290	N	12.543220363921703	10.055228197826006	14.011069976315492	13.682028953693413	9.775269524178638	13.098818374387266	17.678634522628126	11.933797599240354	17.743815404965922	10.095845322707422	11.984297398363214	13.415372069926775	15.03975443393638	14.43274414537534	15.564301350897843	13.01041970737348	20.67715959271789	13.673816977359191	12.187098403830639	11.053654417603145	15.243527323112845	13.552020603482493	12.494638114067154	9.109561674293072	10.431915413424274	13.731828127674783	6.517579635145744	19.46943315250698	10.983264410987912	9.585482753944575	15.742912012292024	17.672853468030798	9.343936299106359	12.409751564821217	8.289119763217792	10.376635507258534	8.748726212640046	17.641804808898012	13.928980940602482	11.950577766943004	10.26373867484504	12.966882118451974	14.153654941972723	10.10247442377722	14.53119867507262	18.994604803686105	6.889108441924102	7.947181047343789
HEP0268	T1	10.839337656425721	7.771555495222716	12.515889524444205	9.007473045463318	13.250971932921583	12.188591936310381	17.44338066880768	10.339794342280019	13.009777891262727	10.594753802507014	12.2343085070135	8.390203356864044	9.091009523472591	10.541348338831087	9.441417080087023	6.968367280501693	19.438125829622596	11.696141651163847	10.795374095435507	9.462835556977184	10.044640012329685	6.796532864534871	12.384546338705945	0	0	8.842959981120213	10.749919694641004	17.455046219346876	7.76764817792553	7.141831259146814	17.758633131350454	12.414257119917606	10.759746735597732	14.89430147556235	8.905793128935631	7.630558365289363	7.370844307705426	18.296844529073244	13.778816362400061	10.515985589738458	12.116613629024696	13.758327331570193	13.746902654466961	10.035816329544591	13.078329298507448	13.358788541560408	6.696383377225378	5.118824822108614
HEP0268	N	12.641437649487811	11.788241161305923	13.73371446095569	13.910352288597759	9.663951189507143	12.444802669231393	17.228940788424957	11.121047788686921	18.053962991771144	11.715146920407655	12.579320652261986	11.784810673523886	14.24289124943997	13.281180963716746	16.299694559663603	10.41829537959375	19.922813754226024	12.82435616625379	11.004016760816807	10.571506169946971	13.154604536412817	15.459104977227693	11.222342103249112	10.681264770155304	8.08762195325251	9.430414915651818	9.93152498773412	19.208763038765504	10.472640074977363	9.692556223580834	17.38021583750032	16.492441575831357	10.460486613407204	13.889332837614832	10.116733826134015	10.520687425448594	8.38097181642363	18.5551957422661	14.424546862308937	11.026087663443505	10.773040275667784	13.181254770312805	13.231999629896736	11.355797051531914	13.796141032081307	15.465674806923476	9.331326778251878	9.054387253012695
HEP0268	T5	8.779791570152598	8.143725032264904	12.45384677374993	7.518676757853182	13.411563949412965	12.954567116797797	16.996969925557536	11.478552238394583	12.635158071862222	9.205111442392964	12.8036912065005	9.626265725429496	10.07321773520313	11.180412701666773	10.746228776983626	8.788760740287708	20.124559311652483	13.304764846380161	11.252257399517376	10.367917040572314	9.34295024484801	9.150257560361966	12.33710895168001	0	0	8.743242296187036	11.617178162617828	17.66530121524379	9.006053925644437	7.373247987157998	17.537241154844363	11.954254482401193	11.836440966312619	15.197209012643267	7.927363164663584	7.123924802347759	7.840815681749782	17.72879077466436	14.664663939207301	10.696132955227082	12.561182913906531	14.178906006142727	13.957346945108561	9.765731976343387	13.840138638180877	13.819490565641136	6.271502246265627	0
HEP0268	T4	7.7148636830862305	0	10.539313931267408	6.584616813622189	12.344501199910821	12.930473090271512	15.28432167153849	11.38963671642173	9.52672614010583	6.900238887736088	12.076748804067607	0	8.440952198029636	11.255294180705711	8.90361376266999	5.610416597148905	19.018792412589008	11.824111485056502	10.260919533662905	9.447265101798822	7.2893088478568675	8.341567746178193	10.303483960760712	0	0.862643407257645	6.937874005084942	7.902610268179744	16.959322793025795	9.14117730468656	7.570887904845523	16.39415953334609	11.77478294231493	10.462829423604282	13.860349857384241	7.965380273486434	5.851401753540457	9.650680203213607	17.005131082051342	14.699545342858148	10.427302367008751	11.103497639703336	13.501538665390754	14.322230972695532	9.042170984880228	14.429635577273187	16.185835580542204	8.44736842998792	7.127612646068012
HEP0268	T3	10.779136579046433	9.970077122727337	12.447388061507246	8.600961018028967	13.648874342812562	12.258383477253382	17.332281360436617	11.014948017535232	12.051334712332709	10.406013625660623	13.057964655056084	10.524796343420041	10.146110402508965	11.18171133264892	8.480434783873708	8.523836355647179	20.108594643932406	13.089162443028181	10.840069775160122	10.334295635173433	8.716665154143227	8.233413562745366	10.92702975886541	5.887820115779476	7.314787144358046	8.019562930497768	11.160426112805563	17.310861255961967	8.529539874662191	7.730510895503095	17.34946266022597	11.527041981608498	11.336104825448103	14.461748009130542	9.342379180113554	6.682292371430833	7.12536180635178	17.916363509586336	13.370537572313696	11.213559927476458	11.59446923945025	13.193665495933177	13.952204322062332	9.44919405137177	14.590978779184663	13.685044403935926	0	0
HEP0194	T5	10.357936818585204	9.979582389793048	11.026136089841673	7.587642521002867	8.313227709130215	0	15.982289518859963	0	10.447506878159771	6.994692854585606	12.556055740927935	8.380019422421018	10.771530735931027	10.78840839317313	9.3711733083467	7.050371091501207	17.72501337013596	10.318949463595017	9.814656160827889	0.22226422188129738	8.912389394696024	0	12.004557570854558	0	0	11.268033136881325	0	18.052965985149047	8.8019766671606	8.191014785257744	13.848084958985073	11.527926556417846	11.494750602862025	11.133540408077524	9.587430627866828	6.653310861385086	7.90075211218409	18.38123452728367	11.993462085211366	11.36853920005546	12.5491709830149	14.446107578730867	14.226231543535771	10.07236041540133	14.23241343185818	16.788820271926742	0	5.962956140470426
HEP0194	T4	11.446442345397967	0	11.605474888095829	8.547179884680837	7.607988624344716	0	16.104373519625497	6.6606947793091615	11.90648853862825	9.60834724022469	13.405992359675837	11.06759569694004	11.810704170235432	13.320786448978481	11.416480880926466	10.823948341200852	18.14432465272781	10.292977254281574	10.129708034122736	8.008109232865692	10.684424284352641	9.882895193303025	12.759929782825099	0	0	11.15562781584529	0	18.749404634237788	9.869479718542019	8.797966242736129	15.67311028269647	11.10894256866079	12.459669828087526	11.638177943571065	9.624155740568582	6.412813697756481	8.889646932957481	18.922520526181057	10.837588514735607	11.119323751315653	12.583449507760188	15.677763679279048	13.641092135166703	10.665744504468531	14.24929866769362	15.94043060488043	7.4252326909258235	6.76460624310965
HEP0194	T3	12.872592163383688	10.738413198226734	12.505481601403918	10.487890266062777	10.444631870245214	8.87322876882651	16.434576106209636	0	12.597063216872725	10.870387839510984	13.96672173180134	12.11902215717152	12.347574311362296	14.297339033462345	14.48890709278945	12.697182610816554	18.38388988174158	10.27325944166767	10.338814363982053	8.844988156682613	11.060959321063294	7.909647114792147	12.038195403269645	0	0	11.177811927574144	10.685423356404845	19.178776681989206	9.766588536553142	8.662440516728424	15.476682926453508	11.058871146767443	11.68749378887016	11.797085954044428	7.18590617924606	0	0	19.188093780853503	10.508359321002114	11.509438534151316	12.122827994807666	15.660851068806963	13.424586226251101	10.732167425663386	12.94030625516779	14.678214987582662	9.049039869210224	7.395516998671101
HEP0194	T1	9.724662207747896	10.355879620685537	11.29647461498619	9.096804743727603	8.985776487814757	0	16.5923811162471	0	11.703990063360513	9.205111442392964	12.470869823557033	10.328663708815894	10.732472725641435	13.509700789710244	12.437369764695877	12.514600645764755	17.54663827680237	9.703516034960955	8.596625853843	6.965068530400072	9.586965478933417	8.993337535103082	12.379175270704222	7.5525999387042315	0	10.576833876924335	10.074516140079865	17.87018408239373	8.330455321093917	7.903785462054626	14.548003057437816	10.828699802958619	11.244976226106937	9.530509731415837	8.376984888256297	6.297193251120947	7.147917191084018	18.267998219053663	8.651267002729345	10.187055089968057	11.909709360905413	15.799683832060028	13.253436831522102	9.44720310133292	12.721146195185016	16.27617530591504	9.869459668676122	8.880973203073063
HEP0194	N	7.937020644064992	10.797037303649061	7.98761078575262	10.445573600866966	8.911895270280848	4.434901730018481	14.359955409654331	6.335677971720775	14.187065918555616	10.09950561709114	12.534845128809042	8.231408406853495	9.888769119779898	12.767863736219198	10.72888986484895	13.20752838702785	17.346626266192207	8.544848549015459	9.103371744590827	5.771053623933886	9.108474797942048	9.152926179252509	11.813464565063091	6.528411913515479	6.701493610257275	10.87098112422465	9.027563246691715	16.810220155916255	8.322649262131016	6.553002550132815	14.957677952346652	12.017431324980219	10.964167560681766	12.536538639795955	10.306289585336073	0	11.550818918331979	18.867827706988727	11.069899490567835	8.651241884704175	11.346148026784993	14.649525647064694	12.452382825608764	10.379172562559503	12.571755013237212	16.731292510651883	11.66560684124481	10.113429635079077
HEP0194	T2	0	0	8.394432682811424	0	0	0	14.230816040988367	0	0	6.675307850504617	9.396908699755071	7.478098160156256	7.785799000303281	12.413564465969657	0	11.105175192265479	14.372871860129749	10.909705611215573	7.9661997210139	6.180488041773627	9.820332160833917	9.852716758912232	11.146142231742916	0	0	11.609880518920468	0	16.891403996665023	8.109966430952076	6.505994111754916	13.649738941433199	11.39300425689832	11.14635228707696	9.532470868727911	4.44045394382303	6.8291518856636495	9.611264611588451	18.97367774971623	10.153286014244303	8.610504447722656	11.988723735568136	14.969067186290177	14.104213786976954	9.718305109199981	14.85515560833635	11.67621274472949	10.019938156424795	0
HEP0206	T3	7.212073181219805	0	7.77082904603249	7.703287615311683	0	13.991388978798355	11.805320673273629	12.353587949195417	10.914519677750492	6.569987722774807	10.711959440228776	8.387689950233755	10.550121482040014	10.812899274745673	9.11287993721955	14.400132285354657	18.86390494554663	11.077837144282846	9.919475656508641	8.317358342084233	8.146950458932064	8.514974366599583	14.47910447390756	0	10.479254817218367	10.922651295832424	5.16319277120576	17.09463442816052	7.827977763137685	8.14327095748854	14.809341084041996	12.736120722142651	10.81875791035947	7.731895993656584	6.796610731600768	7.900420046624895	12.373960809237737	17.39449618918437	8.09236074167546	9.854022148722072	7.838548441525528	10.537917249034082	13.662045238785785	11.722747773332623	15.00091988264778	14.111657346263131	9.795913022609158	0
HEP0206	T4	12.141414269697806	4.418918534120107	10.643288016735966	8.142387908644453	0	12.56422333807297	14.665230420695007	10.67568363572868	12.715181248425903	7.4098576149275495	12.987892833194733	8.609359756380519	10.417926335111904	12.388305257291755	11.90535691721657	10.469733381719998	17.964273172180135	8.879283039793679	9.293761308323736	6.253115672245635	9.009806228134579	10.760753208062987	10.460558284091581	10.439394581932996	10.183734617615842	11.031666745795725	11.0153523251517	18.81953360006416	9.510643526276883	9.344484555702154	16.690516401371536	16.070043355593217	7.572215141753486	12.414272978327373	7.325611278519616	7.268144283292503	8.027579833238109	18.557613276524698	13.78081655136651	7.593936349139836	10.433835778656048	13.523966187263245	12.613402729861814	11.12552325062018	13.320885145406836	15.3069623803836	8.513557857139265	7.801986364114618
HEP0206	N	13.075764919204754	10.89135082977178	13.962236305820399	13.806720785866691	9.297443646001073	13.124449306680313	17.770818724516623	12.274159723049742	17.995419373182017	9.695005518005878	11.93766438987882	12.472155186236945	16.41248384352862	15.173095413082681	15.184398858814067	10.326890087238164	21.585064769446006	14.2680228992812	11.842566417175705	13.485929911542913	13.860320755633511	15.825418456730759	11.56626814258933	0	10.353510762284358	12.311543984951852	8.53130347489285	19.89491395476699	10.052554466041128	9.617985309966125	13.948932954992165	17.296943085138466	10.405535065165889	11.362420573617099	8.836410194718143	11.20342753868186	0	18.55427031928329	11.636756015804275	11.818937615028803	9.437741670735702	13.192445399146237	13.474073478384756	11.786404414489919	14.725685779887474	17.17519865800625	9.773699687906285	10.995237170449057
B014	T5	8.054853902282654	7.866240367115956	12.735369857701729	7.696098170955863	6.994511841735396	2.88121236044236	17.72188020560226	0	12.107037217990667	7.629436767577805	10.141353595032779	10.377796167389144	12.167788181013655	11.360556321660148	8.951966555109507	7.989275275652977	16.892234474989166	7.916124287639864	8.367183202500808	6.825454929560172	12.104952504614868	9.285695814419151	12.467865334061786	12.110943254584164	12.87070762716849	14.574197323070438	11.601055762352848	18.811992368120507	9.813139850890455	9.984689027759204	17.615500326526796	14.854011236379867	11.833380320600577	13.68992155546345	9.80388409586835	11.588302378102423	0	18.37302655186194	14.544240006441658	9.557515396446169	12.04654085278765	13.454954681502647	11.254325940851125	11.637766000428703	12.90743901603512	16.07196088442443	0	3.947338871934489
B014	N	9.819696919611133	9.96233645497572	12.801530536804513	10.835805675961238	10.385495749933567	0	17.132359148373936	0	14.805078789594988	9.505732173741803	12.21850572097379	11.81670769343913	12.596266641912733	13.477416774715063	11.60688171382272	9.8860638630056	20.073368854066526	12.839993038207721	10.592298182566106	10.603051377648747	13.76731546813217	12.436649086454574	12.97778792605384	5.953241954529964	8.158119871324086	13.432841995675561	8.752705111904746	18.39746156169023	9.391460568194347	8.950092177231035	17.44573426753626	15.266380286388614	11.65712190807723	14.339933489765288	11.245635890556704	10.850718176748481	10.816519711023966	18.237844810068186	13.469400160843389	10.326148561205557	11.704733662674059	13.570436840385014	12.222779811836872	11.206580958362737	11.06647269180118	18.476655241680646	9.919635051478236	9.909849592307657
B014	T4	10.508567305596557	8.708597661352375	13.571231207448328	9.006825359582448	9.839534499052471	6.057090636706764	17.984240425230123	0	13.52596118473206	9.589782209546227	11.471807286061614	11.627688906584238	14.05169327064324	12.79435290953408	12.599531667502195	9.770639118318678	18.191020647531964	8.939570399450446	9.510180643431632	9.07875391769314	13.546388077648611	12.43078705086501	13.44162145626102	12.80535896780412	14.918266959092563	15.61174239188069	12.757765011328866	19.498118778805328	10.392628685003803	10.568773181089307	17.39756601231739	15.518302765404739	12.432766325358397	14.400946127373881	8.68052479537991	12.503189699170994	9.919493533456786	18.451754435377204	14.755044036101765	9.50411385079664	12.821664380808524	14.338248903251525	11.013825121204228	11.988382910432557	12.885795498028763	16.31139887885244	0	6.5176095534288505
B014	T2	0	0	11.291147671284271	0	0	0	15.395129090440221	0	10.955693492822887	8.381703001426379	11.154906692870052	7.980516628849259	9.886193453216734	12.943679626766148	12.474443648532494	11.054570403715301	16.75982318144028	9.512821433148194	8.232876569360682	0	10.483543735093944	9.029728941554232	14.351008221579027	12.026582228032762	12.92351876726576	13.586347236467294	0	19.085249406796517	10.130596302005628	8.66000659222991	19.39928835676948	15.09248462813968	14.6637359841313	14.594651179678864	12.29787348091858	12.254665489171378	10.090509437060975	18.94651224760591	14.981638630041843	8.129679703539304	15.129029395915746	15.883767328742888	11.918516680574351	11.065220889752137	8.289760705876851	11.954966899281828	7.096114235805781	0
B014	T1	0	0	10.865191965386924	8.119210904114619	0	0	15.725760324837507	0.0023676538705341586	11.39710236093955	7.293232520998703	10.283458821034227	7.053241694579696	10.30478480664348	11.641970437477282	12.51359190518841	11.995519850905694	16.379789549666306	8.130488194278723	8.261201695807534	6.443474044734321	9.664895223812145	10.587205574529174	13.586511438984218	10.005933264127306	12.003553047945744	13.715146920407655	6.875509778121904	19.65584687898831	11.296348421043477	10.496554224829767	19.347617043521357	15.83244009050345	12.961212722767776	15.009421883757524	11.642909110359708	11.846826277079039	0	19.03660023940679	14.628092341929165	5.600103205880144	13.663035455096452	15.149568517789614	11.151549362138667	10.762274060947608	9.15889239340014	13.989181592589867	7.355897234826723	6.468725038217064
[truncated: 5,000 more columns]
