# Supplementary material for: Spatially-guided metabolomics profiling of metabolic regions in human tumor tissues
Source: Mol Syst Biol. 2026 Apr 1;22(7):1132–60. doi: 10.1038/s44320-026-00205-w (PMC13328631; doi:10.1038/s44320-026-00205-w)
Supplement: Supplementary file 3 — Source data Fig. 3 [file 44320_2026_205_MOESM3_ESM.zip]

Archive with 10 entries (7 files):
- Figure 3/
- Figure 3/3B/
- Figure 3/3B/HEP0152.png
- Figure 3/3C/
- Figure 3/3C/Fibrosis.png
- Figure 3/3C/Moderately_differentiated.png
- Figure 3/3C/Necrosis.png
- Figure 3/3C/Poorly_differentiated.png
- Figure 3/3C/Steatosis.png
- Figure 3/3C/Well_differentiated.png
