# Supplementary material for: Spatially-guided metabolomics profiling of metabolic regions in human tumor tissues
Source: Mol Syst Biol. 2026 Apr 1;22(7):1132–60. doi: 10.1038/s44320-026-00205-w (PMC13328631; doi:10.1038/s44320-026-00205-w)
Supplement: Supplementary file 4 — Source data Fig. 4 [file 44320_2026_205_MOESM4_ESM.zip]

Archive with 14 entries (12 files):
- Figure 4/
- Figure 4/4G/
- Figure 4/4G/A-01-01_1_neg_N14.tif
- Figure 4/4G/A-01-01_1_neg_N71.tif
- Figure 4/4G/A-01-01_1_pos_P120.tif
- Figure 4/4G/A-01-01_1_pos_P135.tif
- Figure 4/4G/A-01-01_1_pos_P58.tif
- Figure 4/4G/A-01-01_1_pos_P73.tif
- Figure 4/4G/A-10-01_1_neg_N14.tif
- Figure 4/4G/A-10-01_1_neg_N71.tif
- Figure 4/4G/A-10-01_1_pos_P120.tif
- Figure 4/4G/A-10-01_1_pos_P135.tif
- Figure 4/4G/A-10-01_1_pos_P58.tif
- Figure 4/4G/A-10-01_1_pos_P73.tif
