# Supplementary material for: Spatially-guided metabolomics profiling of metabolic regions in human tumor tissues
Source: Mol Syst Biol. 2026 Apr 1;22(7):1132–60. doi: 10.1038/s44320-026-00205-w (PMC13328631; doi:10.1038/s44320-026-00205-w)
Supplement: Supplementary file 5 — Source data Fig. 5 [file 44320_2026_205_MOESM5_ESM.zip]

Archive with 8 entries (6 files):
- Figure 5/
- Figure 5/5D/
- Figure 5/5D/RNA_corr_Fibrotic.csv
- Figure 5/5D/RNA_corr_G2.csv
- Figure 5/5D/RNA_corr_G3.csv
- Figure 5/5D/RNA_corr_Necrotic.csv
- Figure 5/5D/RNA_corr_Normal.csv
- Figure 5/5D/RNA_corr_Steatotic.csv
