# Supplementary material for: Spatially-guided metabolomics profiling of metabolic regions in human tumor tissues
Source: Mol Syst Biol. 2026 Apr 1;22(7):1132–60. doi: 10.1038/s44320-026-00205-w (PMC13328631; doi:10.1038/s44320-026-00205-w)
Supplement: Supplementary file 5 — Source data Fig. 5 [file 44320_2026_205_MOESM5_ESM.zip › Figure 5/5D/RNA_corr_Fibrotic.csv]

ENSEMBL	ENTREZID	SYMBOL	corr_median	corr_mean	signif_num
ENSG00000129354	10053	AP1M2	0.5807125860183936	0.207333804960662	2
ENSG00000164362	7015	TERT	0.56995540251611565	0.2120110747802125	2
ENSG00000139734	81624	DIAPH3	0.5352434240144062	0.17084699980706156	2
ENSG00000225210	503638	DUXAP9	0.5178146504598367	0.14680472484832896	2
ENSG00000151725	79682	CENPU	0.5162711428387678	0.13903359272836413	2
ENSG00000127423	79000	AUNIP	0.50405988421344206	0.2913935101018783	2
ENSG00000023697	51071	DERA	0.49649495144382283	0.15492957746478878	2
ENSG00000164109	4085	MAD2L1	0.49360230759063517	0.2639945893945843	2
ENSG00000068489	55771	PRR11	0.49295774647887325	0.18388106416275432	2
ENSG00000131747	7153	TOP2A	0.4917463060197879	0.2702608080261957	2
ENSG00000163808	56992	KIF15	0.49019229532445824	0.14212060797050188	2
ENSG00000073111	4171	MCM2	0.4869123416296869	0.17722468754689477	2
ENSG00000111879	79632	FAM184A	0.48688018522091464	0.18783630244174335	2
ENSG00000125885	84515	MCM8	0.4826355392629752	0.15688039959697306	2
ENSG00000270885	91608	RASL10B	0.47839089330503576	0.23756082920659424	2
ENSG00000101057	4605	MYBL2	0.4767509164576501	0.16980727592342493	2
ENSG00000171848	6241	RRM2	0.4749823139751753	0.1837845949364375	2
ENSG00000253898	103352670	LINC01419	0.4712055837887948	0.2398955569276471	2
ENSG00000116990	4610	MYCL	0.470383947520741	0.14356764636525396	2
ENSG00000100350	80020	FOXRED2	0.46864750144703843	0.14170257465646238	2
ENSG00000167513	81620	CDT1	0.46813299890668214	0.24298454348618348	2
ENSG00000100206	11144	DMC1	0.4630522863206638	0.33004266083563794	2
ENSG00000236155	101928303	ZPLD2P	0.45472377644864626	0.14444658820502929	2
ENSG00000184661	157313	CDCA2	0.4544022123609236	0.1302548931335349	2
ENSG00000131470	29893	PSMC3IP	0.4540163354556564	0.1990052950886445	2
ENSG00000066279	259266	ASPM	0.4511258853278239	0.10695307538672337	2
ENSG00000164104	3148	HMGB2	0.4494541224555643	0.16919338519853475	2
ENSG00000085999	8438	RAD54L	0.4462666409415397	0.09232104958518235	2
ENSG00000071539	9319	TRIP13	0.44568782558363884	0.2202178060754175	2
ENSG00000215424	114044	MCM3AP-AS1	0.4452376358608271	0.0944112161553798	2
ENSG00000268686	101928295	LOC101928295	0.4451411666345103	0.17419126631937748	2
ENSG00000153044	64946	CENPH	0.44443372564152045	0.11292258880528226	2
ENSG00000113368	4001	LMNB1	0.4422149334362339	0.10102471755954301	2
ENSG00000101003	9837	GINS1	0.44157180526078854	0.2031105966085708	2
ENSG00000132646	5111	PCNA	0.43941732587304655	0.10197869101978692	2
ENSG00000163032	7447	VSNL1	0.43893497974146256	0.12006131155272581	2
ENSG00000186871	54821	ERCC6L	0.43880317073097597	0.2576121295410434	2
ENSG00000143476	51514	DTL	0.43864557206251215	0.13645036122365853	2
ENSG00000146410	113115	MTFR2	0.43851694642742306	0.20998134928291215	2
ENSG00000205628	401337	LINC01446	0.438034600295839	0.20193152828692093	2
ENSG00000164611	9232	PTTG1	0.4362689149183533	0.2160977211617053	2
ENSG00000163257	54876	DCAF16	0.43514052350633486	0.159034878984715	2
ENSG00000179455	7681	MKRN3	0.43485111582738445	0.09547237764486462	2
ENSG00000122952	11130	ZWINT	0.434169384420902	0.18776587505978778	2
ENSG00000164649	55536	CDCA7L	0.42864492893433664	0.24802238086050551	2
ENSG00000080839	5933	RBL1	0.4280018007588913	0.12151906875040198	2
ENSG00000102098	10389	SCML2	0.4265869187729115	0.08907325229918327	2
ENSG00000068985	8712	PAGE1	0.4263296675027334	0.1144875340321993	2
ENSG00000125378	652	BMP4	0.4256543829185157	0.14324608227753127	2
ENSG00000140534	90381	TICRR	0.4241469195804663	0.31638418488167835	2
ENSG00000175063	11065	UBE2C	0.42398224966235776	0.07090488134285161	2
ENSG00000226846	100885781	LINC00348	0.4233712778956847	0.11878577400475915	2
ENSG00000213468	286467	FIRRE	0.4229854009904174	0.20529723240508505	2
ENSG00000166669	80063	ATF7IP2	0.42208502154479394	0.0798336441786181	2
ENSG00000104419	10397	NDRG1	0.4202521062447746	0.1091066949643064	2
ENSG00000276043	29128	UHRF1	0.41919431471477026	0.18939741085845946	2
ENSG00000156885	1339	COX6A2	0.4179690012219436	0.16967865028833581	2
ENSG00000159259	8208	CHAF1B	0.4173901858640428	0.10280403884494181	2
ENSG00000180198	1104	RCC1	0.41632902437455793	0.11791755096790794	2
ENSG00000102384	2491	CENPI	0.41507492443243943	0.12547430702939097	2
ENSG00000124564	10786	SLC17A3	0.41461908325205066	0.09876638250724788	2
ENSG00000149970	22866	CNKSR2	0.41394945012541	0.11081098462923661	2
ENSG00000106462	2146	EZH2	0.41292910052118065	0.16518259033046964	2
ENSG00000188868	147837	ZNF563	0.41259888095697483	0.1103072008918044	2
ENSG00000077348	56915	EXOSC5	0.4125059468444109	0.21014767458511582	2
ENSG00000106615	6009	RHEB	0.4123897175993406	0.18105019389497953	2
ENSG00000106066	54504	CPVL	0.4123737860955689	0.13809033807104423	2
ENSG00000253888	105379340	LOC105379340	0.41227731686925206	0.17237978862520634	2
ENSG00000182134	11022	TDRKH	0.41163418869380675	0.20626192466825308	2
ENSG00000133119	5983	RFC3	0.4088687375393917	0.1395588140716445	2
ENSG00000114026	4968	OGG1	0.4078075760499068	0.1804403284241216	2
ENSG00000178999	9212	AURKB	0.4074860119621841	0.1129547452140545	2
ENSG00000176890	7298	TYMS	0.4071001350569169	0.0799515510107831	2
ENSG00000178966	80010	RMI1	0.4061485032810352	0.16777609853140044	2
ENSG00000263711	400655	LINC02864	0.40600681715865977	0.06492378931120972	2
ENSG00000145604	6502	SKP2	0.4053636889832144	0.06219049456556693	2
ENSG00000155380	6566	SLC16A1	0.40240529937616576	0.13303106309087406	2
ENSG00000155495	9947	MAGEC1	0.40115119943404726	0.1243595515252857	2
ENSG00000100297	4174	MCM5	0.4007010097112355	0.27053186700109333	2
ENSG00000167900	7083	TK1	0.40050807125860194	0.07139794627735975	2
ENSG00000204856	29902	FAM216A	0.3998649430831565	0.08458207387398976	2
ENSG00000123473	6491	STIL	0.39983278667438427	0.19312067228331942	2
ENSG00000230314	100506409	ELOVL2-AS1	0.3996076918129784	0.07263060861363008	2
ENSG00000101951	9506	PAGE4	0.3990288764550775	0.07274851544579503	2
ENSG00000181610	51649	MRPS23	0.397163804746286	0.057452783673119366	2
ENSG00000011426	54443	ANLN	0.39619911248311795	0.14112375929856155	2
ENSG00000227115	100287225	LINC01630	0.39594186121293984	0.11103607949064252	2
ENSG00000167747	84798	C19orf48P	0.39488069972345496	0.2436062340557807	2
ENSG00000226686	101927667	LINC01535	0.39452697922696	0.09799129633202568	2
ENSG00000138821	64116	SLC39A8	0.3943661971830986	0.09877376894548422	2
ENSG00000244306	503639	DUXAP10	0.39364593568379536	0.23514291977172722	2
ENSG00000145386	890	CCNA2	0.3927132992063617	0.10694235649762868	2
ENSG00000181544	2187	FANCB	0.3925654382918516	0.16704182476900983	2
ENSG00000182307	65265	C8orf33	0.3922760306129012	0.09990996205543769	2
ENSG00000110492	4192	MDK	0.3920830921602676	0.05020687289643492	2
ENSG00000138182	9585	KIF20B	0.3908289922181491	0.15308594336184536	2
ENSG00000139618	675	BRCA2	0.38970351791111973	0.08732608742255665	2
ENSG00000204832	100128098	ST8SIA6-AS1	0.38957489227603065	0.1294081077025318	2
ENSG00000234996	148709	ACTG1P25	0.3895613891282236	0.16774682676048014	2
ENSG00000071794	6596	HLTF	0.38877098205672395	0.12650331211010354	2
ENSG00000163535	151246	SGO2	0.3871310052093383	0.056252277745621394	2
ENSG00000095209	55151	TMEM38B	0.38639404438640906	0.1333791882201372	2
ENSG00000198947	1756	DMD	0.38589298413938267	0.2215956786822388	2
ENSG00000051341	10721	POLQ	0.3858478507412188	0.11506191498684927	2
ENSG00000137310	6941	TCF19	0.38555534117949714	0.08549317212253736	2
ENSG00000109685	7468	NSD2	0.38491221300405176	0.09460415460801337	2
ENSG00000225546	105375475	LINC02476	0.3843012412373787	0.14720132055652027	2
ENSG00000166881	23306	NEMP1	0.38414045919351736	0.058353163118742925	2
ENSG00000093009	8318	CDC45	0.3834521790285577	0.0822299576898425	2
ENSG00000149554	1111	CHEK1	0.38214676184963664	0.07096919416039614	2
ENSG00000007968	1870	E2F2	0.38188307240419506	0.10080347243178239	2
ENSG00000154839	220134	SKA1	0.3816001029005081	0.2836945569918752	2
ENSG00000184445	9735	KNTC1	0.38073187986365686	0.35907989795699624	2
ENSG00000198681	4100	MAGEA1	0.38044247218470645	0.19035522112890435	2
ENSG00000175305	9134	CCNE2	0.37992796964435016	0.17769631487555473	2
ENSG00000078246	7289	TULP3	0.37963856196539975	0.03135249855296161	2
ENSG00000142583	6518	SLC2A5	0.3779021158916973	0.11278324436726911	2
ENSG00000092853	63967	CLSPN	0.37777349025660817	0.11364074860119623	2
ENSG00000165480	221150	SKA3	0.3767766415846679	0.09059532231440394	2
ENSG00000156509	286151	FBXO43	0.3766480159495788	0.07158016592706927	2
ENSG00000077152	29089	UBE2T	0.37658370313203426	0.058524663965528335	2
ENSG00000109805	64151	NCAPG	0.3765193903144897	0.06275859112054366	2
ENSG00000263513	554282	FAM72C	0.3757882249634992	0.08688286387165112	2
ENSG00000147536	84296	GINS4	0.37561901086886623	0.21680922674555705	2
ENSG00000133328	54979	PLAAT2	0.3752652903723713	0.17022530923746437	2
ENSG00000169689	201254	CENPX	0.3749437262846486	0.07299504791304907	2
ENSG00000198826	9824	ARHGAP11A	0.3745900057881536	0.08460351147983793	2
ENSG00000157456	9133	CCNB2	0.37413981606534186	0.1277895684609943	2
ENSG00000258038	102724917	LINC02327	0.37413981606534186	0.06462366282933522	2
ENSG00000075218	51512	GTSE1	0.3731751238021739	0.05415139237249983	2
ENSG00000242082	110806273	SLC5A4-AS1	0.37301434175831244	0.10310416532681631	2
ENSG00000115163	1058	CENPA	0.3723712135828671	0.11504491178425193	2
ENSG00000175643	116028	RMI2	0.3720818059039167	0.11133620597251702	2
ENSG00000105011	55723	ASF1B	0.37127789568461	0.13186271357214832	2
ENSG00000051180	5888	RAD51	0.3697343880635411	0.07972645614937723	2
ENSG00000123485	55355	HJURP	0.36970223165476884	0.10733809248183163	2
ENSG00000125454	60386	SLC25A19	0.3694449803845907	0.03514695478808927	2
ENSG00000142731	10733	PLK4	0.36928419834072934	0.07738975711192574	2
ENSG00000253196	124902033	LOC124902033	0.36835166248633355	0.1544579501361288	2
ENSG00000024526	55635	DEPDC1	0.36745128304071006	0.08288850301198362	2
ENSG00000132182	23225	NUP210	0.3672583445880765	0.13844405856753922	2
ENSG00000127955	2770	GNAI1	0.36661521641263106	0.14535768645357686	2
ENSG00000226419	100506392	SLC16A1-AS1	0.36626149591613616	0.136268141573949	2
ENSG00000138587	55329	MNS1	0.36606855746350253	0.10565524042274961	2
ENSG00000140525	55215	FANCI	0.36596252565186044	0.2282139415073566	2
ENSG00000184719	55328	RNLS	0.3653289600617403	0.0710335069779407	2
ENSG00000121152	23397	NCAPH	0.3648466139301563	0.09281411451969046	2
ENSG00000253363	124906685	LOC124906685	0.3648144575213841	0.29918322721718443	2
ENSG00000100162	79019	CENPM	0.3642999549810278	0.0840246961219371	2
ENSG00000127564	9088	PKMYT1	0.36426779857225544	0.21162132613029777	2
ENSG00000118922	11278	KLF12	0.36314232426522614	0.050174716487662696	2
ENSG00000008300	1951	CELSR3	0.36301369863013705	0.0935751495273008	2
ENSG00000184162	126382	NR2C2AP	0.3629493858125925	0.26104572641327417	2
ENSG00000189057	374393	FAM111B	0.36288799030041285	0.23115284332678787	2
ENSG00000169750	5881	RAC3	0.36286458519581954	0.06851679158016301	2
ENSG00000056291	10886	NPFFR2	0.36204900636696896	0.04937080626835596	2
ENSG00000013573	1663	DDX11	0.3618560679143354	0.15696615002036576	2
ENSG00000138778	1062	CENPE	0.36166312946170176	0.16495165819881236	2
ENSG00000152253	57405	SPC25	0.361566660235385	0.050614187407550325	2
ENSG00000116906	8443	GNPAT	0.3613415653739791	0.05235063348125283	2
ENSG00000110721	1119	CHKA	0.36066628078976143	0.17139365875619014	2
ENSG00000183763	10293	TRAIP	0.36066628078976143	0.25064848757690744	2
ENSG00000143171	6258	RXRG	0.3605054987459001	0.07774347760842071	2
ENSG00000112118	4172	MCM3	0.359058460351148	0.059832357922267244	2
ENSG00000105486	3978	LIG1	0.3584153321757027	0.06600638840654277	2
ENSG00000198554	11169	WDHD1	0.35819023731429683	0.2696743627671662	2
ENSG00000165304	9833	MELK	0.3579651424528909	0.028276202113747945	2
ENSG00000109674	55247	NEIL3	0.3576435783651682	0.2386863035136236	2
ENSG00000111666	56994	CHPT1	0.3564537912405943	0.14538984286234916	2
ENSG00000072571	3161	HMMR	0.3562925162658965	0.06426511962691711	2
ENSG00000108375	54894	RNF43	0.35621871427680496	0.10835863542988249	2
ENSG00000228716	1719	DHFR	0.355456942568654	0.09799129633202568	2
ENSG00000076770	55796	MBNL3	0.35465303234934725	0.05584496323450596	2
ENSG00000172167	27085	MTBP	0.354620875940575	0.08517160803481467	2
ENSG00000104147	11339	OIP5	0.35455656312303047	0.23031491842990975	2
ENSG00000168496	2237	FEN1	0.35417068621776326	0.08005873904002404	2
ENSG00000287951	124900774	LOC124900774	0.3535412848239696	0.17110728880053322	2
ENSG00000143228	83540	NUF2	0.35290334510871785	0.030677460588975986	2
ENSG00000111206	2305	FOXM1	0.3528750543514041	0.14963352401613167	2
ENSG00000111684	10162	LPCAT3	0.3521883141673711	0.09504668193700022	2
ENSG00000168952	29091	STXBP6	0.3520162068300212	0.06296224837610136	2
ENSG00000076003	4175	MCM6	0.3512766094282591	0.07695028619203807	2
ENSG00000247134	105379362	LOC105379362	0.3512766094282591	0.06480588247904477	2
ENSG00000287591	124901447	LOC124901447	0.351163905428971	0.1628740224000439	2
ENSG00000166508	4176	MCM7	0.3508879522024558	0.16418952465303016	2
ENSG00000174442	55055	ZWILCH	0.35021544793877424	0.09650138272557722	2
ENSG00000065328	55388	MCM10	0.35011897871245745	0.12805753853409654	2
ENSG00000151025	57512	GPR158	0.3497652582159625	0.05730272043218215	2
ENSG00000145375	166378	SPATA5	0.3491208308844368	0.12380585629951026	2
ENSG00000249550	100506465	LINC01234	0.34823294869598814	0.037356229451950586	2
ENSG00000225542	100874216	ZNF385D-AS1	0.34822175059489363	0.08855874975882692	2
ENSG00000088325	22974	TPX2	0.3478680300983987	0.23341265247497162	2
ENSG00000121957	29899	GPSM2	0.3474821531931314	0.10863506763564645	2
ENSG00000111247	10635	RAD51AP1	0.34716058910540876	0.08423907218041891	2
ENSG00000156136	1633	DCK	0.34687118142645834	0.08984500610971768	2
ENSG00000134690	55143	CDCA8	0.3459061626180623	0.08726436299422435	2
ENSG00000163918	5984	RFC4	0.34462023281239956	0.03298175659742323	2
ENSG00000198056	5557	PRIM1	0.34455591999485496	0.09877376894548416	2
ENSG00000182111	441234	ZNF716	0.34417004308958776	0.04541556798936693	2
ENSG00000138028	10669	CGREF1	0.34378416618432056	0.04834180118764336	2
ENSG00000158402	995	CDC25C	0.3428516303299248	0.2644007117285142	2
ENSG00000165490	220042	DDIAS	0.3423371277895685	0.05011040367011808	2
ENSG00000253686	101928136	LINC01484	0.34217634574570716	0.17480223808605058	2
ENSG00000085185	63035	BCORL1	0.3420477201106181	0.04595150813557144	2
ENSG00000204604	90333	ZNF468	0.3415975303878064	0.04669110553733361	2
ENSG00000127863	55504	TNFRSF19	0.34155004625455865	0.20447325293189292	2
ENSG00000129173	79733	E2F8	0.3410187150299055	0.05676678028597767	2
ENSG00000181163	4869	NPM1	0.3410187150299055	0.03304606941496776	2
ENSG00000139719	65082	VPS33A	0.34027911762814333	0.1791540720732309	2
ENSG00000156269	84779	NAA11	0.33986108431410383	0.05738847085557486	2
ENSG00000164032	3015	H2AZ1	0.3393787381825198	0.10454048491864426	2
ENSG00000176208	79915	ATAD5	0.3384140459193518	0.057527815293588025	2
ENSG00000129810	151648	SGO1	0.338384937235378	0.10682526790706282	2
ENSG00000010292	9918	NCAPD2	0.3380429060284094	0.050065539105877487	2
ENSG00000142945	11004	KIF2C	0.3377709177439064	0.21009925611507707	2
ENSG00000121211	84057	MND1	0.33773876133513414	0.0767573477394045	2
ENSG00000196584	7516	XRCC2	0.33735288442986694	0.1278860376873111	2
ENSG00000166803	9768	PCLAF	0.33725641520355015	0.04307886895191546	2
ENSG00000167355	282763	OR51B5	0.33712778956846107	0.07051900443758442	2
ENSG00000170373	1469	CST1	0.33667759984564927	0.0969301348425408	2
ENSG00000249803	124901076	LOC124901076	0.33642698169032587	0.1262799053053014	2
ENSG00000092470	79968	WDR76	0.3360666280789762	0.30033013913006196	2
ENSG00000136108	26586	CKAP2	0.3360666280789762	0.11502347417840376	2
ENSG00000085840	4998	ORC1	0.3360344716702039	0.08073402362424165	2
ENSG00000135245	29923	HILPDA	0.33596252615127087	0.14621280765249936	2
ENSG00000070756	26986	PABPC1	0.3359380024438871	0.3258730464981671	2
ENSG00000197043	309	ANXA6	0.3355521255386199	0.04574785088001373	2
ENSG00000090889	24137	KIF4A	0.33529487426844173	0.06029326644800309	2
ENSG00000161888	147841	SPC24	0.3345042778719054	0.11645155667439695	2
ENSG00000128710	3236	HOXD10	0.3342337127789569	0.18741826912770385	2
ENSG00000166851	5347	PLK1	0.3340407743263233	0.19645421999271126	2
ENSG00000161800	29127	RACGAP1	0.33400861791755104	0.23201920809484	2
ENSG00000181035	284439	SLC25A42	0.33400861791755104	0.05963941946963367	2
ENSG00000179546	3352	HTR1D	0.3334941153771947	0.12192638326151738	2
ENSG00000136824	10592	SMC2	0.3328831436105216	0.03720496494951445	2
ENSG00000171388	8862	APLN	0.3326258923403435	0.07702531781250675	2
ENSG00000121621	81930	KIF18A	0.33252942311402667	0.2192531138122495	2
ENSG00000005189	81691	REXO5	0.3318862949385813	0.2741012283748151	2
ENSG00000096088	5225	PGC	0.3318862949385813	0.04418290565309666	2
ENSG00000049246	8863	PER3	0.330889446266641	0.07525671533003198	2
ENSG00000185480	55010	PARPBP	0.3306643514052351	0.048609771260745595	2
ENSG00000106392	56913	C1GALT1	0.330407100135057	0.13788668081548655	2
ENSG00000137807	9493	KIF23	0.3302463180911956	-0.023892211717795358	2
ENSG00000132436	63979	FIGNL1	0.3299890668210175	0.26544043561215086	2
ENSG00000138092	79172	CENPO	0.32809183870345365	0.003923081870216764	2
ENSG00000089685	332	BIRC5	0.3278667438420477	0.062469183441593246	2
ENSG00000112742	7272	TTK	0.3276799823306052	0.15638302043178462	2
ENSG00000164684	619279	ZNF704	0.3269568322267575	0.12729483423254592	2
ENSG00000245848	1050	CEBPA	0.3262589234034343	0.22108602911226877	2
ENSG00000163507	57650	CIP2A	0.3262267669946621	0.07107638218963706	2
ENSG00000126010	2925	GRPR	0.32603382854202845	0.25234205843891355	2
ENSG00000101412	1869	E2F1	0.3254228567753554	0.13254871695929	2
ENSG00000267374	647946	MIR924HG	0.32497266705254363	0.0993847407121573	2
ENSG00000206195	503637	DUXAP8	0.32481188500868224	0.09368233755654169	2
ENSG00000143994	84696	ABHD1	0.3241044440156924	0.0634767509164577	2
ENSG00000172244	375444	C5orf34	0.32378906410688085	0.2876635677581224	2
ENSG00000254349	441355	MIR2052HG	0.3234880351993637	0.20970271904964222	2
ENSG00000101888	55916	NXT2	0.3226574056209403	0.09731601174780803	2
ENSG00000162409	5563	PRKAA2	0.322142903080584	0.07760413317040754	2
ENSG00000146918	54892	NCAPG2	0.32144579879629676	0.24686196966382265	2
ENSG00000151364	65987	KCTD14	0.3210495851823269	0.05027118571397946	2
ENSG00000203760	387103	CENPW	0.3208447485268099	0.1980924489048452	2
ENSG00000126787	9787	DLGAP5	0.32002058010161427	0.03477179668574613	2
ENSG00000134291	79022	TMEM106C	0.3196990160138916	0.16458721889939332	2
ENSG00000106701	83856	FSD1L	0.3195382339700303	0.1020215662314833	2
ENSG00000133739	85444	LRRCC1	0.31905588783844624	0.010300769610049961	2
ENSG00000108106	27338	UBE2S	0.3183441517295999	0.2447737740584508	2
ENSG00000162769	28982	FLVCR1	0.31821982121036724	0.12710356507385254	2
ENSG00000221867	4102	MAGEA3	0.3180911955752782	0.17565974231997772	2
ENSG00000100347	25813	SAMM50	0.31715865972088236	0.12853988466568053	2
ENSG00000132170	5468	PPARG	0.3168370956331597	0.1267712821832058	2
ENSG00000169683	201255	LRRC45	0.3168370956331597	0.0060882800608828	2
ENSG00000000460	55732	FIRRM	0.3164833751366648	0.31337492228867886	2
ENSG00000112984	10112	KIF20A	0.3164512187278925	0.11995412352348489	2
ENSG00000237649	3833	KIFC1	0.31591818929385856	0.1682859519548039	2
ENSG00000170312	983	CDK1	0.3154222136471799	0.04826676956717476	2
ENSG00000123119	64168	NECAB1	0.3149398675155959	0.18049392243874204	2
ENSG00000117650	4751	NEK2	0.31466890060473784	0.11621050976272003	2
ENSG00000138180	55165	CEP55	0.3129461701717153	0.2244302956245847	2
ENSG00000117724	1063	CENPF	0.31273501242313567	0.09630155635552724	2
ENSG00000109205	54959	ODAM	0.31272107531030935	0.08812999764186336	2
ENSG00000203650	101928287	LINC01285	0.31259244967522026	0.1384440585675392	2
ENSG00000164045	993	CDC25A	0.31220233599612013	0.12080795270233542	2
ENSG00000224186	100996485	PITX1-AS1	0.31055866508175206	0.09101310390552005	2
ENSG00000146670	113130	CDCA5	0.3103736574699338	0.06884687118142646	2
ENSG00000143067	90874	ZNF697	0.310277188243617	0.09435762214075932	2
ENSG00000137812	57082	KNL1	0.3100842497909834	0.01769674362767165	2
ENSG00000091879	285	ANGPT2	0.30992346774712204	0.030194867837159967	2
ENSG00000091409	3655	ITGA6	0.30947327802431024	0.1935279867944348	2
ENSG00000273777	125931	CEACAM20	0.309441121615538	0.058653289600617387	2
ENSG00000186185	146909	KIF18B	0.30929940456726807	0.21809038375904566	2
ENSG00000100526	1033	CDKN3	0.3090295810025018	0.12779772343091558	2
ENSG00000062822	5424	POLD1	0.3085407421699145	0.07231976332883149	2
ENSG00000111665	83461	CDCA3	0.3085407421699145	0.1367290500996849	2
ENSG00000164941	55656	INTS8	0.3074474242716574	0.1059768045104723	2
ENSG00000153208	10461	MERTK	0.30709370377516243	0.2018457778635282	2
ENSG00000185269	147111	NOTUM	0.30683887246971486	0.1598637189264323	2
ENSG00000047597	7504	XK	0.3067399832786675	0.2124359551525286	2
ENSG00000156876	163786	SASS6	0.30664351405235063	0.29588183591656486	2
ENSG00000131153	51659	GINS2	0.30625763714708343	0.15554054923146185	2
ENSG00000162063	899	CCNF	0.3060968551032221	0.2592449675220272	2
ENSG00000147223	92129	RIPPLY1	0.3058717602418162	0.055844963234505995	2
ENSG00000128059	5471	PPAT	0.30358865521898515	0.04461165777006023	2
ENSG00000120526	84955	NUDCD1	0.30329924754003473	0.22679915107080845	2
ENSG00000276180	8294, 554313	H4C9, H4C15	0.302849057817223	0.19045169035522114	2
ENSG00000135469	93058	COQ10A	0.30206535184946615	0.18044890824465104	2
ENSG00000146263	253714	MMS22L	0.3019486783715995	0.051332347203464336	2
ENSG00000235221	103689913	LINC00383	0.30160144985534504	0.17923369982211027	2
ENSG00000126215	7517	XRCC3	0.30159495787510454	0.11127189315497245	2
ENSG00000133454	84700	MYO18B	0.30053379638561967	0.196186249919609	2
ENSG00000267296	80054	CEBPA-DT	0.30034085793298604	0.15347182026711256	2
ENSG00000171241	79801	SHCBP1	0.3000192938452634	0.1881471477265419	2
ENSG00000138160	3832	KIF11	0.29976204257508526	0.10174287735545695	2
ENSG00000182481	3838	KPNA2	0.2989581323557785	0.05817094346903338	2
ENSG00000075702	284403	WDR62	0.29885957125289436	0.20348206432977364	2
ENSG00000123219	64105	CENPK	0.2987973503119172	0.23123673548138146	2
ENSG00000136982	79075	DSCC1	0.2982828477715609	0.12164769438549106	2
ENSG00000117399	991	CDC20	0.298057752910155	0.2574656462366283	2
ENSG00000285711	105377256	LINC02835	0.29790648941974945	0.13254712962090173	2
ENSG00000119969	3070	HELLS	0.29770642571566	0.05229745989294684	2
ENSG00000012048	672	BRCA1	0.29718952987330377	0.21220014148819863	2
ENSG00000197181	55124	PIWIL2	0.2969965914206702	0.20314275301734305	2
ENSG00000117632	3925	STMN1	0.29690012219435336	0.035082641970544726	2
ENSG00000182621	23236, 105372522	PLCB1, LOC105372522	0.2965297693760919	0.28406179678808047	2
ENSG00000135451	10024	TROAP	0.2958389607048685	0.10596608570754817	2
ENSG00000148773	4288	MKI67	0.29538877098205674	0.16112504555491244	2
ENSG00000094804	990	CDC6	0.2945848607627501	0.09628700666709543	2
ENSG00000227674	144766	LINC00355	0.2934778239678084	0.0628234089839232	2
ENSG00000156970	701	BUB1B	0.29316997877677026	0.10946041546080137	2
ENSG00000123416	10376	TUBA1B	0.29303275488250297	0.07868769890309531	2
ENSG00000091651	23594	ORC6	0.29297939562490577	0.2597669177650378	2
ENSG00000196787	8969	H2AC11	0.2929770403241367	0.2683881064162755	2
ENSG00000237070	105375166	LOC105375166	0.2928805710978198	0.18486719403177054	2
ENSG00000164283	11082	ESM1	0.292784101871503	0.21930670782686992	2
ENSG00000130540	25830	SULT4A1	0.2925926867792864	0.16525939472223697	2
ENSG00000135111	6926	TBX3	0.29233391214869126	0.013677192531138119	2
ENSG00000134057	891	CCNB1	0.2921001440515556	0.19352210725394448	2
ENSG00000122966	11113	CIT	0.29209454585317907	0.23129646479527607	2
ENSG00000080986	10403	NDC80	0.2919158788346518	0.012101528501296996	2
ENSG00000136231	10643	IGF2BP3	0.29129246377143664	0.14857768241899616	2
ENSG00000165891	144455	E2F7	0.2907582481188501	0.10547302077304006	2
ENSG00000204764	64901	RANBP17	0.28951236476509945	0.2239965970678095	2
