# Supplementary material for: Spatially-guided metabolomics profiling of metabolic regions in human tumor tissues
Source: Mol Syst Biol. 2026 Apr 1;22(7):1132–60. doi: 10.1038/s44320-026-00205-w (PMC13328631; doi:10.1038/s44320-026-00205-w)
Supplement: Supplementary file 5 — Source data Fig. 5 [file 44320_2026_205_MOESM5_ESM.zip › Figure 5/5D/RNA_corr_G2.csv]

ENSEMBL	ENTREZID	SYMBOL	corr_median	corr_mean	signif_num
ENSG00000130520	25804	LSM4	0.4165219628271915	0.25609509873013464	8
ENSG00000178999	9212	AURKB	0.39300206900978363	0.29384637842935124	9
ENSG00000240405	101927152	SAMMSON	0.3913106410678551	0.3144456114191569	10
ENSG00000223478	100506100	ZDHHC12-DT	0.3772911441250242	0.3399498274481179	10
ENSG00000135124	5025	P2RX4	0.37531455867220137	0.2826450559775676	8
ENSG00000225548	105377007	LINC01980	0.3731247298643811	0.31770813178162827	10
ENSG00000179546	3352	HTR1D	0.3642970859645515	0.28762554176983673	9
ENSG00000117399	991	CDC20	0.36355742909862776	0.31702464153092574	8
ENSG00000198792	25829	TMEM184B	0.359412180847643	0.29933795150904324	9
ENSG00000181938	64785	GINS3	0.3566593248490341	0.25251958070428543	9
ENSG00000122133	5047	PAEP	0.3556491756442205	0.2722691547872344	8
ENSG00000188130	6300	MAPK12	0.3537112827592078	0.26062664804995145	9
ENSG00000100473	1690	COCH	0.35153386069843723	0.2631566901689449	8
ENSG00000235162	387882	C12orf75	0.3465292416852953	0.2774428245929591	10
ENSG00000237190	91368	CDKN2AIPNL	0.3451990481703004	0.31945899574276426	10
ENSG00000123352	65244	SPATS2	0.3444710660583769	0.2643160135708897	8
ENSG00000265933	400643	LINC00668	0.34445498656129164	0.3003406980002696	10
ENSG00000125319	78995	HROB	0.34386308480251077	0.24941351678472978	8
ENSG00000213699	54978	SLC35F6	0.3438484790018651	0.28259679658645726	10
ENSG00000203950	26071	RTL8A	0.3433661328702811	0.301562742657159	9
ENSG00000125835	6628	SNRPB	0.3426058443964821	0.2610301491384535	8
ENSG00000116857	252839	TMEM9	0.34259437905974666	0.29595560329450976	8
ENSG00000198203	6819	SULT1C2	0.3423164134489468	0.2792242245903277	9
ENSG00000168439	10963	STIP1	0.34062806625499026	0.31813791358518	9
ENSG00000185467	402569	KPNA7	0.3385486183167023	0.3310861014771115	9
ENSG00000183091	4703	NEB	0.3378463132592334	0.22822599735814145	9
ENSG00000007968	1870	E2F2	0.33743095898788167	0.3092349091159188	8
ENSG00000137269	55227	LRRC1	0.33541830919935317	0.320388919250362	8
ENSG00000189159	51155	JPT1	0.33294745642806617	0.2688153327001156	9
ENSG00000105677	10430	TMEM147	0.3317843428580754	0.29325651507509304	8
ENSG00000168393	1841	DTYMK	0.330404111903738	0.3045741521725923	9
ENSG00000137404	11270	NRM	0.33008553604733426	0.281901941984723	8
ENSG00000168005	144097	SPINDOC	0.32973181555083936	0.21240381547992576	8
ENSG00000182173	283989	TSEN54	0.3294688952777923	0.23313505918736985	9
ENSG00000146670	113130	CDCA5	0.32908298734774505	0.31357934651129027	8
ENSG00000105173	898	CCNE1	0.3289221923768921	0.29245230219182167	8
ENSG00000170537	79905	TMC7	0.32760367361589743	0.3222744349102431	9
ENSG00000172613	5883	RAD9A	0.32736248115961797	0.290831178456851	9
ENSG00000162062	80178	TEDC2	0.3272820836741915	0.28829939830066464	8
ENSG00000203760	387103	CENPW	0.3254871695928999	0.31163629650875924	9
ENSG00000125462	10485	MIR9-1HG	0.32497266705254363	0.24665051692950585	8
ENSG00000167645	90522	YIF1B	0.32495055659682304	0.26407188876443577	8
ENSG00000108828	10493	VAT1	0.323461315840247	0.30129058107595796	8
ENSG00000144485	55502	HES6	0.323332690205158	0.3175184480697109	8
ENSG00000066405	51208	CLDN18	0.32321397091161064	0.31946248328997884	8
ENSG00000127564	9088	PKMYT1	0.3229566989582458	0.2733841151223072	8
ENSG00000099953	4320	MMP11	0.32172486976654446	0.28709414821032747	8
ENSG00000159259	8208	CHAF1B	0.3214397705812366	0.21918063766025422	8
ENSG00000175793	2810	SFN	0.3199176740091242	0.2732725724118643	9
ENSG00000123643	206358	SLC36A1	0.3198211970266124	0.2807823151075679	8
ENSG00000167080	124872	B4GALNT2	0.3196282430615888	0.2282587476070547	8
ENSG00000107821	81621	KAZALD1	0.319506077561258	0.272938577522154	8
ENSG00000006534	221	ALDH3B1	0.31893682468692086	0.2994571775320853	8
ENSG00000143061	3321	IGSF3	0.31612965464016984	0.2975783642243522	8
ENSG00000102100	7355	SLC35A2	0.3151981964164186	0.25778239932264047	8
ENSG00000013810	10460	TACC3	0.3138195463228989	0.17044648804686066	8
ENSG00000154040	26256	CABYR	0.31373217028811146	0.27905629149153555	8
ENSG00000060718	1301	COL11A1	0.3110739506122093	0.26994864321157824	8
ENSG00000134780	747	DAGLA	0.3109524728278346	0.28466008988009367	8
ENSG00000101464	128869	PIGU	0.31074582568476755	0.2681268770993553	8
ENSG00000134222	84722	PSRC1	0.30871026454067024	0.31571402330770154	8
ENSG00000168077	51435	SCARA3	0.30780981270389346	0.22048173466249582	8
ENSG00000160447	29941	PKN3	0.3071023148321403	0.2716187308402523	8
ENSG00000130429	10095	ARPC1B	0.3067324863991784	0.31662580329993334	8
ENSG00000163517	79885	HDAC11	0.3064108964574724	0.2655134440895056	8
ENSG00000101057	4605	MYBL2	0.3063304989720459	0.27146007025361313	8
ENSG00000164611	9232	PTTG1	0.3061536245041076	0.31100232561597013	8
