# Supplementary material for: Spatially-guided metabolomics profiling of metabolic regions in human tumor tissues
Source: Mol Syst Biol. 2026 Apr 1;22(7):1132–60. doi: 10.1038/s44320-026-00205-w (PMC13328631; doi:10.1038/s44320-026-00205-w)
Supplement: Supplementary file 5 — Source data Fig. 5 [file 44320_2026_205_MOESM5_ESM.zip › Figure 5/5D/RNA_corr_G3.csv]

ENSEMBL	ENTREZID	SYMBOL	corr_median	corr_mean	signif_num
ENSG00000112183	221662	RBM24	0.37872123600938656	0.2655183223741766	7
ENSG00000198431	7296	TXNRD1	0.37683846505145513	0.3151172065580737	7
ENSG00000134070	3656	IRAK2	0.3672087750045157	0.2866410707440753	7
ENSG00000133985	23508	TTC9	0.36067650925668987	0.20345387358330091	7
ENSG00000171747	3960	LGALS4	0.3548459708019809	0.27033068461808824	7
ENSG00000163931	7086	TKT	0.3548298925975948	0.2731056246368106	7
ENSG00000172016	5068	REG3A	0.35346324522477335	0.2833510213273776	7
ENSG00000137251	27283	TINAG	0.3396154767736993	0.24408721842825568	7
ENSG00000161011	8878	SQSTM1	0.3376781645127094	0.2761557229736185	7
ENSG00000152465	9397	NMT2	0.3365811306193325	0.2823312951981685	7
ENSG00000181163	4869	NPM1	0.33638819216669885	0.23354706481323625	7
ENSG00000165197	2277	VEGFD	0.3361450015853451	0.19405414556006015	7
ENSG00000185189	340371	NRBP2	0.32783948760338055	0.25562116209781227	7
ENSG00000150768	1737	DLAT	0.3241044440156924	0.2501252438479006	7
ENSG00000246022	100862662	ALDH1L1-AS2	0.32071194289021804	0.19412074796327683	8
ENSG00000162415	57643	ZSWIM5	0.31955431217441643	0.2878523715282983	7
ENSG00000156831	286053	NSMCE2	0.31871824554633743	0.2662734856405556	7
ENSG00000165443	84457	PHYHIPL	0.3132194996462795	0.26686490147582664	7
