# Supplementary material for: Spatially-guided metabolomics profiling of metabolic regions in human tumor tissues
Source: Mol Syst Biol. 2026 Apr 1;22(7):1132–60. doi: 10.1038/s44320-026-00205-w (PMC13328631; doi:10.1038/s44320-026-00205-w)
Supplement: Supplementary file 5 — Source data Fig. 5 [file 44320_2026_205_MOESM5_ESM.zip › Figure 5/5D/RNA_corr_Necrotic.csv]

ENSEMBL	ENTREZID	SYMBOL	corr_median	corr_mean	signif_num
ENSG00000211962	28465	IGHV1-46	0.4636954144961091	0.2732326863395852	8
ENSG00000211598	28908	IGKV4-1	0.4412180847642936	0.30030834712576565	8
ENSG00000011422	5329	PLAUR	0.43916007460286843	0.3163282542003076	7
ENSG00000165449	220963	SLC16A9	0.4381310695221558	0.29563989808994784	7
ENSG00000171729	55092	TMEM51	0.43758441057302727	0.258280913722975	7
ENSG00000197872	81553	CYRIA	0.42951315197118795	0.27930102134507506	8
ENSG00000255398	8843	HCAR3	0.4215062061868931	0.34016677732762207	8
ENSG00000167077	150365	MEI1	0.42124895491671493	0.2682405309748791	7
ENSG00000166143	54866	PPP1R14D	0.4206058267412696	0.22207192032913134	7
ENSG00000179913	10331	B3GNT3	0.4162325551482411	0.28208611647530485	7
ENSG00000076067	5939	RBMS2	0.40288764550774975	0.27863183440292594	7
ENSG00000116299	57535	ELAPOR1	0.4028554890989775	0.2714800375944566	7
ENSG00000166920	84419	C15orf48	0.4023947409823975	0.276896055602717	7
ENSG00000124102	5266	PI3	0.40205157887967075	0.2557322293747068	7
ENSG00000140379	597	BCL2A1	0.4000900379445624	0.2190416677260281	7
ENSG00000092445	7301	TYRO3	0.39681008424979103	0.2551168424636484	7
ENSG00000211952	28400	IGHV4-28	0.39497716894977175	0.27990310402505125	8
ENSG00000286058	440905	FAR2P1	0.39318688578879807	0.28816261452049613	10
ENSG00000164687	2171	FABP5	0.3925654382918516	0.27731308561108475	7
ENSG00000163235	7039	TGFA	0.39192231011640627	0.24165657403031277	7
ENSG00000197183	140688	NOL4L	0.39050742813042644	0.28796806656544804	8
ENSG00000147168	3561	IL2RG	0.38735610007074417	0.3050033680900846	7
ENSG00000140274	405753	DUOXA2	0.38423692841983415	0.20439274484106926	7
ENSG00000071051	8440	NCK2	0.38410830278474506	0.27124488027326504	7
ENSG00000211640	28778	IGLV6-57	0.38311145411280473	0.30908454722710116	8
ENSG00000211660	28813	IGLV2-23	0.38082834908997365	0.24319940308375812	8
ENSG00000006611	10083	USH1C	0.38069972345488456	0.2719474430670867	7
ENSG00000170381	9723	SEMA3E	0.37893112097240983	0.22891199442827287	7
ENSG00000101680	284217	LAMA1	0.37549038523377715	0.24429355460393376	7
ENSG00000257636	105370431	G2E3-AS1	0.3733498428235753	0.2988775766240905	9
ENSG00000159399	3099	HK2	0.37270940822206716	0.21457604596453744	7
ENSG00000144554	2177	FANCD2	0.37080928228409793	0.26028739681619617	7
ENSG00000263745	105371956	LOC105371956	0.36999163933371926	0.2719164529414435	9
ENSG00000230453	441459	ANKRD18B	0.3699273265161747	0.30331534944059296	8
ENSG00000183508	54855	TENT5C	0.3696379188372243	0.2048766642869762	7
ENSG00000132205	84034	EMILIN2	0.367831992663163	0.23767310290094093	7
ENSG00000124772	57699	CPNE5	0.3667116856389479	0.22562734397957493	7
ENSG00000090104	5996	RGS1	0.3663258087336807	0.21735029620271662	7
ENSG00000255717	23642	SNHG1	0.36552189851437394	0.2627559195469164	8
ENSG00000167080	124872	B4GALNT2	0.3648920273567076	0.2606361335795498	7
ENSG00000118473	84251	SGIP1	0.36416007284544144	0.24007573189503847	7
ENSG00000203814	440689	H2BC18	0.3641070165283941	0.2415694011903684	8
ENSG00000251136	101929709	RIPK2-DT	0.3629493858125925	0.3139286923162437	8
ENSG00000142279	126374	WTIP	0.3628529165862757	0.16601548555217427	7
ENSG00000006118	54972	TMEM132A	0.3604849344244184	0.24391246350260698	7
ENSG00000105639	3718	JAK3	0.36034471670203877	0.19765991149340822	7
ENSG00000165288	254065	BRWD3	0.3597337449353657	0.2944749263444193	7
ENSG00000145569	54491	OTULINL	0.35966295129423376	0.21629131077893385	7
ENSG00000226777	9834	FAM30A	0.3592835552125539	0.28542845725367977	8
ENSG00000197948	89848	FCHSD1	0.35548909897742625	0.24669421177211093	8
ENSG00000026751	57823	SLAMF7	0.354620875940575	0.24251860727553468	7
ENSG00000059804	6515	SLC2A3	0.3537469306417765	0.2745273761327088	7
ENSG00000174652	10781	ZNF266	0.3533989324072288	0.20318439058891904	7
ENSG00000196189	64218	SEMA4A	0.3520284296884678	0.24250726019098925	7
ENSG00000164294	493869	GPX8	0.35058940947359485	0.24168902135021114	7
ENSG00000232216	28426	IGHV3-43	0.350225121518973	0.21582330936135918	8
ENSG00000167460	7171	TPM4	0.34873625313524986	0.2763113782299021	7
ENSG00000257743	93432	MGAM2	0.3476389353229102	0.2827320218771972	9
ENSG00000115687	23178	PASK	0.3447810148562609	0.2649824364848717	7
ENSG00000121966	7852	CXCR4	0.34467566971053776	0.2698676239463551	7
ENSG00000106541	10551	AGR2	0.34396810016022805	0.22490539256705075	7
ENSG00000104738	4173	MCM4	0.3434626020965979	0.26549831539185714	7
ENSG00000070882	26031	OSBPL3	0.3401504919930543	0.22943548330607869	7
ENSG00000100376	55007	FAM118A	0.339282268956203	0.2650341089916797	7
ENSG00000213782	51202	DDX47	0.3377709177439064	0.2611573661305147	8
ENSG00000115271	25801	GCA	0.3367419126631938	0.24657680639783933	7
ENSG00000215788	8718	TNFRSF25	0.3367419126631938	0.19015354404981355	8
ENSG00000211965	28423	IGHV3-49	0.3365950821068071	0.25070531045347594	8
ENSG00000197122	6714	SRC	0.33629442645651025	0.25361071856417977	8
ENSG00000280081	441058	LINC01667	0.3356579592095095	0.2854833369517264	9
ENSG00000050405	51474	LIMA1	0.3350054665894913	0.2253878313759133	7
ENSG00000156009	4107	MAGEA8	0.3345562697430217	0.22823073483020967	7
ENSG00000214491	730005	SEC14L6	0.33371196734511793	0.23824059465788258	8
ENSG00000225329	723809	LHFPL3-AS2	0.33365489742105603	0.25416241531571987	8
ENSG00000169347	2813	GP2	0.3330224641336435	0.25334137884115243	7
ENSG00000135476	9700	ESPL1	0.3324972667052544	0.23708372294157412	7
ENSG00000265933	400643	LINC00668	0.33230432825262074	0.271608917722238	9
ENSG00000082458	1741	DLG3	0.3320470769824426	0.23729504673845578	7
ENSG00000100979	5360	PLTP	0.33156473085085864	0.22964165618403953	7
ENSG00000143061	3321	IGSF3	0.3315004180333141	0.2802441125455587	7
ENSG00000266010	100128893	GATA6-AS1	0.3312537194542605	0.26278298423244784	9
ENSG00000019505	57586	SYT13	0.33095375908418556	0.21702316222233373	7
ENSG00000180448	23526	ARHGAP45	0.330535725770146	0.20565610125499148	7
ENSG00000211942	28449	IGHV3-13	0.33050356936137376	0.2175278656853854	8
ENSG00000211955	28434	IGHV3-33	0.32957103350697803	0.13590007748641592	8
ENSG00000121316	79887	PLBD1	0.3289600617403049	0.21382728610874085	7
ENSG00000117115	11240	PADI2	0.32848036608819525	0.23487169725450674	7
ENSG00000003137	56603	CYP26B1	0.3281561515209982	0.2452932462295923	7
ENSG00000153246	22925	PLA2R1	0.32810446079071687	0.2300962689642174	7
ENSG00000214193	79729	SH3D21	0.3279638161403628	0.2545468544618396	8
ENSG00000223960	101927027	CHROMR	0.3278968652902068	0.23695842705634135	8
ENSG00000079691	55604	CARMIL1	0.3275130233455528	0.2420067718122052	7
ENSG00000236008	101929567	LINC01814	0.3275130233455528	0.2851305310651059	8
ENSG00000103534	79838	TMC5	0.32686989517010745	0.18165376142280515	7
ENSG00000216490	10437	IFI30	0.32613029776834523	0.23700390384953368	8
ENSG00000235162	387882	C12orf75	0.3259635649131969	0.22180455567677024	8
ENSG00000101236	11237	RNF24	0.32574442086307803	0.20177078347279823	7
ENSG00000225783	440823	MIAT	0.32487619782622684	0.25111430485923303	8
ENSG00000186472	27445	PCLO	0.32432953887709826	0.18072071067638787	7
ENSG00000158869	2207	FCER1G	0.3240026990404107	0.20197935517460444	7
ENSG00000005448	84058	WDR54	0.3237185671104252	0.2648834013402117	7
ENSG00000173482	5797	PTPRM	0.3235899414753361	0.2244043344666091	7
ENSG00000261716	337873	H2BC20P	0.32355778506656385	0.25580496616579246	9
ENSG00000173926	115123	MARCHF3	0.32240015435076214	0.24689931369853227	7
ENSG00000173157	80070	ADAMTS20	0.32137114927004956	0.23271564641811487	7
ENSG00000183833	89876	CFAP91	0.32014920573670336	0.22303940250558046	7
ENSG00000051523	1535	CYBA	0.3193131391086244	0.19805842804317672	7
ENSG00000150556	130576	LYPD6B	0.319226111696936	0.26052876835956856	7
ENSG00000167191	51704	GPRC5B	0.31895941861212945	0.2058842213108644	7
ENSG00000211934	28474	IGHV1-2	0.3189272622033572	0.28380104196181993	8
ENSG00000133805	272	AMPD3	0.31849612864766136	0.15799577097879744	7
ENSG00000010310	2696	GIPR	0.31719081612965466	0.18269437318194728	7
ENSG00000211959	28394	IGHV4-39	0.31695237279841487	0.2173103374946998	8
ENSG00000113249	26762	HAVCR1	0.31693356485947655	0.2925481564612411	7
ENSG00000182580	2049	EPHB3	0.31693356485947655	0.17593207045982515	7
ENSG00000135723	29109	FHOD1	0.31638690591034796	0.20436163300282767	7
ENSG00000214049	652995	UCA1	0.31631586666201705	0.2540279217468203	8
ENSG00000136235	10457	GPNMB	0.31559141467222407	0.21430759697287047	7
ENSG00000113657	1809	DPYSL3	0.3149720239243682	0.2304696223415175	7
ENSG00000117394	6513	SLC2A1	0.3136214547559329	0.2016752523483221	7
ENSG00000164695	92421	CHMP4C	0.3132041439994173	0.24453627092735397	7
ENSG00000077616	10003	NAALAD2	0.3117100352270154	0.2370933013570592	7
ENSG00000179715	91523	PCED1B	0.31156344459450774	0.2755224768842899	7
ENSG00000188452	375298	CERKL	0.31127403691555733	0.16647405728552345	7
ENSG00000239713	60489	APOBEC3G	0.31099563094439847	0.22503256722065212	8
ENSG00000273802	8339	H2BC8	0.31088816001029007	0.22711076863397892	9
ENSG00000142733	9064	MAP3K6	0.31030934465238924	0.15791205105163675	7
ENSG00000160352	148206	ZNF714	0.30999729502268647	0.1958542228011912	7
ENSG00000155465	9056	SLC7A7	0.3096461629408476	0.19632958591045602	7
ENSG00000136425	10518	CIB2	0.30962679587453235	0.20705950444032073	7
ENSG00000067225	5315	PKM	0.30937680879799345	0.19476007190075298	7
ENSG00000125898	83541	FAM110A	0.30937680879799345	0.16046262811036024	7
ENSG00000130821	6535	SLC6A8	0.3090552447102708	0.19728599997070334	7
ENSG00000124243	55653	BCAS4	0.3085435166537949	0.2669761669187199	7
ENSG00000119632	83982	IFI27L2	0.30812270885587506	0.13380788257178924	7
ENSG00000113083	4015	LOX	0.3078320378010234	0.18874958959675256	7
ENSG00000172578	89857	KLHL6	0.30780114476815235	0.25046439436858203	7
ENSG00000168502	23255	MTCL1	0.30767251913306326	0.17834776931636795	7
ENSG00000241755	28941	IGKV1-9	0.3075108476499955	0.22324514715678567	8
ENSG00000005884	3675	ITGA3	0.3073187986365683	0.22700722461429632	7
ENSG00000141526	9123	SLC16A3	0.30632194996462797	0.16214582883029025	7
ENSG00000270550	28439	IGHV3-30	0.30629833997787526	0.22147579626798305	9
ENSG00000167286	915	CD3D	0.3059039166505885	0.18769388733608203	7
ENSG00000042493	822	CAPG	0.3056280261452684	0.1903024121026272	7
ENSG00000211946	28445	IGHV3-20	0.3054468120740605	0.1615087078470399	8
ENSG00000101342	140711	TLDC2	0.30484275516110365	0.25159526507810176	7
ENSG00000197989	85028	SNHG12	0.30429609621197506	0.23934105809607925	8
ENSG00000143297	83416	FCRL5	0.3027525885909062	0.24031749214462536	7
ENSG00000197601	84188	FAR1	0.3024953373207281	0.27442732957806526	8
ENSG00000106683	3984	LIMK1	0.3020451475979163	0.21139728280011044	7
ENSG00000144645	114884	OSBPL10	0.3014020194224709	0.23702382174829958	7
ENSG00000130768	27293	SMPDL3B	0.30136986301369867	0.13875610613216668	7
ENSG00000159164	9900	SV2A	0.30118660979653006	0.21971269550935757	7
ENSG00000182782	338442	HCAR2	0.3010101085505616	0.2620995667660859	7
ENSG00000114446	55081	IFT57	0.30082320406457014	0.2148177130987092	7
ENSG00000077264	5063	PAK3	0.30014791948035247	0.1932605565425583	7
ENSG00000129521	112399	EGLN3	0.29985851180140205	0.13674857209441957	7
ENSG00000163947	50650	ARHGEF3	0.299247540034729	0.2348118143740122	7
ENSG00000160654	917	CD3G	0.29921476548005865	0.1793948625570973	7
ENSG00000082512	7188	TRAF5	0.29911891439963983	0.18714031177024432	7
ENSG00000181634	9966	TNFSF15	0.2989902887645508	0.21191973546021092	7
ENSG00000188112	647024	C6orf132	0.29874264413941537	0.2921470101315656	7
ENSG00000185222	51186	TCEAL9	0.29863656826805585	0.2517756895067635	7
ENSG00000215018	340267	COL28A1	0.29863656826805585	0.16985955133518055	8
ENSG00000244509	27350	APOBEC3C	0.2976075631873433	0.2113142830714922	8
ENSG00000124429	79983	POF1B	0.2974467811434819	0.1912007795497511	7
ENSG00000139725	54509	RHOF	0.29728599909962056	0.19744559114031796	7
ENSG00000131981	3958	LGALS3	0.2966233463627642	0.24715821158688986	7
ENSG00000135931	80210	ARMC9	0.29631245301734094	0.20658982897097694	7
ENSG00000181690	5324	PLAG1	0.2955201673853191	0.1974886243206038	7
ENSG00000121594	941	CD80	0.2954852402083736	0.21505889315502255	7
ENSG00000196878	3914	LAMB3	0.2950672068943341	0.26157199493237265	8
ENSG00000143226	2212	FCGR2A	0.2947456428066114	0.13718019251194818	7
ENSG00000134253	80263	TRIM45	0.29425237583805636	0.24323501639149053	7
ENSG00000225217	3311	HSPA7	0.2940244734769199	0.22666785345088458	8
ENSG00000164181	79993	ELOVL7	0.29394173258730466	0.18831579026631792	7
ENSG00000115159	2820	GPD2	0.2939416437515942	0.23427128252877827	7
ENSG00000127507	30817	ADGRE2	0.2938452633609879	0.1847587427073028	7
ENSG00000012779	240	ALOX5	0.2933629172294039	0.2023056703476089	7
ENSG00000102174	5251	PHEX	0.29317016693726977	0.26461880587588754	7
ENSG00000179934	1237	CCR8	0.29307350955045347	0.19850607538471196	7
ENSG00000189143	1364	CLDN4	0.29266111868308836	0.16975699857149013	7
ENSG00000166073	11245	GPR176	0.2926028987116305	0.2425184797230177	7
ENSG00000163191	6282	S100A11	0.2925590070100971	0.2828098469096704	7
ENSG00000113758	1627	DBN1	0.29220804165794045	0.22630383787974243	7
ENSG00000147676	114569	MAL2	0.29185156601710727	0.2681467554054747	7
ENSG00000256235	85027	SMIM3	0.29179839996388396	0.26830342434175075	8
ENSG00000079263	11262	SP140	0.29167839964419756	0.21031901747216744	7
ENSG00000146070	7941	PLA2G7	0.29133281756123863	0.2561689758271254	7
ENSG00000164983	157378	TMEM65	0.29104765579780056	0.23316714700748545	7
ENSG00000114455	11148	HHLA2	0.2907904045276224	0.2258273138704331	7
ENSG00000101115	57167	SALL4	0.2906617788925333	0.1843115528520003	7
ENSG00000137819	54852	PAQR5	0.2902582612385281	0.2349755298324119	7
ENSG00000005108	221981	THSD7A	0.2887645507749695	0.2333167593052352	7
ENSG00000164659	222223	ELAPOR2	0.28870023795742494	0.14171438111657675	7
ENSG00000158747	4681, 100532736	NBL1, MICOS10-NBL1	0.28868234380908897	0.19754414985724267	7
ENSG00000142675	10256	CNKSR1	0.2886680815486527	0.21879034903017885	7
ENSG00000156711	5603	MAPK13	0.2883819929534734	0.22126851001661327	7
ENSG00000101938	91851	CHRDL1	0.28834651746093	0.21342736170020477	7
ENSG00000251039	28878	IGKV2D-40	0.28833754173359544	0.23394213051749893	8
ENSG00000011677	2556	GABRA3	0.28831436105215774	0.17819925793094885	7
ENSG00000164934	25879	DCAF13	0.28822498525399837	0.2558814580987866	7
ENSG00000184363	11187	PKP3	0.28747829442407874	0.17726061177597457	7
ENSG00000060982	586	BCAT1	0.28712457392758384	0.15438128639347304	7
ENSG00000128340	5880	RAC2	0.2869316354749502	0.10385976574759172	7
ENSG00000107159	768	CA9	0.2868994790661779	0.21918616038818084	7
ENSG00000064547	9170	LPAR2	0.2868033276180896	0.21846813929482573	7
ENSG00000105928	1687	GSDME	0.28644928934336616	0.15212742118161496	7
ENSG00000170074	285596	FAM153A	0.286192038073188	0.14969622427412974	7
ENSG00000111674	2026	ENO2	0.28615988166441575	0.17166752582456402	7
ENSG00000069011	5307	PITX1	0.2858383175766931	0.17138838187865338	7
ENSG00000104881	10848	PPP1R13L	0.285709691941604	0.21387946588064727	7
ENSG00000022567	57210	SLC45A4	0.2855167534889704	0.20665547209238014	7
ENSG00000186281	150763	GPAT2	0.28546162023956845	0.23036608641899795	7
ENSG00000196684	84941	HSH2D	0.2854524406714259	0.21627597400159052	7
ENSG00000088826	54498	SMOX	0.2851951894012477	0.13449297273657868	7
ENSG00000166839	348094	ANKDD1A	0.28519416088924965	0.20428016007005073	7
ENSG00000133710	11005	SPINK5	0.28484146890475276	0.2839671254146687	7
ENSG00000173083	10855	HPSE	0.2848093124959805	0.1993030713042262	7
ENSG00000088340	80307	FER1L4	0.2847023957334602	0.24624672270608453	7
ENSG00000162437	55225	RAVER2	0.2845734582743078	0.24872002254878775	7
ENSG00000169255	8706	B3GALNT1	0.28417793020583143	0.23332209640875945	7
ENSG00000137269	55227	LRRC1	0.2841018715029906	0.23079581032465504	7
ENSG00000107819	81855	SFXN3	0.2840697150942183	0.17240042504594255	7
ENSG00000173890	26996	GPR160	0.28394783902930865	0.26771993721617876	7
ENSG00000162078	124220	ZG16B	0.28390893305035697	0.23705858994634976	7
ENSG00000089820	393	ARHGAP4	0.28371599459772334	0.1458075731776474	7
ENSG00000121900	113452	TMEM54	0.2832979612836839	0.2019505493507878	7
ENSG00000163599	1493	CTLA4	0.2832979612836839	0.166647949725197	7
ENSG00000100351	9402	GRAP2	0.2832202061599906	0.1622393239239561	7
ENSG00000196188	1510	CTSE	0.28271005527774795	0.19810841433743182	7
