# Supplementary material for: Spatially-guided metabolomics profiling of metabolic regions in human tumor tissues
Source: Mol Syst Biol. 2026 Apr 1;22(7):1132–60. doi: 10.1038/s44320-026-00205-w (PMC13328631; doi:10.1038/s44320-026-00205-w)
Supplement: Supplementary file 5 — Source data Fig. 5 [file 44320_2026_205_MOESM5_ESM.zip › Figure 5/5D/RNA_corr_Normal.csv]

ENSEMBL	ENTREZID	SYMBOL	corr_median	corr_mean	signif_num
ENSG00000133835	3295	HSD17B4	0.39065138168735786	0.23038292191973195	9
ENSG00000229005	101927219	HNF4A-AS1	0.3820824490320921	0.2457334152001963	9
ENSG00000266412	8031	NCOA4	0.3483210200207419	0.2493037724228142	9
ENSG00000107186	8777	MPDZ	0.3447122585146565	0.25638641236039816	9
ENSG00000103449	6299	SALL1	0.3441218084764294	0.2272604002874137	9
ENSG00000189233	389643	NUGGC	0.34273448037316456	0.20997589099804922	9
ENSG00000197043	309	ANXA6	0.3406489163290244	0.1963816656686061	9
ENSG00000138792	2028	ENPEP	0.3281239951122259	0.21282658490057935	9
ENSG00000132837	29958	DMGDH	0.32689187021565536	0.22056729712687426	9
ENSG00000140263	6652	SORD	0.3211745412323205	0.2288328543190108	9
ENSG00000001084	2729	GCLC	0.319506077561258	0.21500914690918607	9
ENSG00000156096	7363	UGT2B4	0.3095898633947749	0.20868767140878017	9
ENSG00000132840	23743	BHMT2	0.30868544600938974	0.2337944389730747	9
ENSG00000081377	8555	CDC14B	0.30786545758569683	0.19241801506901943	9
