# Supplementary material for: Spatially-guided metabolomics profiling of metabolic regions in human tumor tissues
Source: Mol Syst Biol. 2026 Apr 1;22(7):1132–60. doi: 10.1038/s44320-026-00205-w (PMC13328631; doi:10.1038/s44320-026-00205-w)
Supplement: Supplementary file 5 — Source data Fig. 5 [file 44320_2026_205_MOESM5_ESM.zip › Figure 5/5D/RNA_corr_Steatotic.csv]

ENSEMBL	ENTREZID	SYMBOL	corr_median	corr_mean	signif_num
ENSG00000116128	607	BCL9	0.3983857482796322	0.3295756272796597	4
ENSG00000228971	100996635	LINC02607	0.397163804746286	0.27539207849838765	4
ENSG00000255746	102723544	LOC102723544	0.3847835873689627	0.3338340545556444	5
ENSG00000076770	55796	MBNL3	0.37999086633017487	0.24811901691046745	4
ENSG00000205777	2543	GAGE1	0.3797350311917166	0.25098077046755424	4
ENSG00000189064	26749, 645037, 729408, 729447, 100101629	GAGE2E, GAGE2B, GAGE2D, GAGE2A, GAGE8	0.3774197697601132	0.29412088972189304	4
ENSG00000160746	55129	ANO10	0.3747186314232427	0.25159633600690906	4
ENSG00000186868	4137	MAPT	0.3662936523249084	0.19271795154488577	4
ENSG00000102098	10389	SCML2	0.3656826805582353	0.25946546861075126	4
ENSG00000165175	58526	MID1IP1	0.364595493585044	0.3059256938233219	4
ENSG00000245848	1050	CEBPA	0.3639783908933051	0.29497533144069904	5
ENSG00000101951	9506	PAGE4	0.36116760860071667	0.3199289797137389	4
ENSG00000186665	284018	C17orf58	0.3591870859862371	0.24047481234438597	4
ENSG00000121446	353299	RGSL1	0.35674319891954476	0.2566173295480647	4
ENSG00000204386	4758	NEU1	0.35579999040110644	0.2890391384126774	4
ENSG00000274020	388685	LINC01138	0.354888544180806	0.27251189873846926	5
ENSG00000235109	64288	ZSCAN31	0.3547173451668918	0.3293872825997079	5
ENSG00000168952	29091	STXBP6	0.35465303234934725	0.3565824168756834	4
ENSG00000163517	79885	HDAC11	0.3535597144510902	0.19415580239427435	4
ENSG00000204220	10471	PFDN6	0.35330246318091196	0.35761142195639595	4
ENSG00000256162	100507203	SMLR1	0.3513521090440232	0.28022217760669627	5
ENSG00000237880	105373538	LINC01885	0.3508585761142196	0.28253539501851294	5
ENSG00000163931	7086	TKT	0.3500633655271568	0.22330811253211272	4
ENSG00000138028	10669	CGREF1	0.34957231976332886	0.30229321132273096	4
ENSG00000169750	5881	RAC3	0.34957231976332886	0.276926398574093	4
ENSG00000213759	10720	UGT2B11	0.34802881214226	0.23460397085710613	4
ENSG00000156831	286053	NSMCE2	0.3470962762878642	0.30806298981101227	4
ENSG00000198056	5557	PRIM1	0.3441378866808155	0.2704905230469576	4
ENSG00000159352	5710	PSMD4	0.34326966364396433	0.2718227171246659	4
ENSG00000287591	124901447	LOC124901447	0.3424335970158853	0.29711602951039573	5
ENSG00000181610	51649	MRPS23	0.3404077432632324	0.23214170869968673	4
ENSG00000158109	127262	TPRG1L	0.33982892790533153	0.22311494538004284	4
ENSG00000133119	5983	RFC3	0.3379316997877677	0.24367667190356754	4
ENSG00000185813	5833	PCYT2	0.33410508714386783	0.2701230212324174	4
ENSG00000177732	6666	SOX12	0.3317898257122645	0.22501217349760666	4
ENSG00000109805	64151	NCAPG	0.3309965593247581	0.23406943263403804	4
ENSG00000182890	2747	GLUD2	0.3298604411859284	0.3079757081300589	4
ENSG00000213699	54978	SLC35F6	0.329808548167115	0.22866885301866696	4
ENSG00000179546	3352	HTR1D	0.32973181555083936	0.33071947667741614	4
ENSG00000129810	151648	SGO1	0.32944240787188894	0.26804204220758343	4
ENSG00000196172	148213	ZNF681	0.32799536947713687	0.2160726918589161	4
ENSG00000162409	5563	PRKAA2	0.32783458743327554	0.2604531297373281	4
ENSG00000203650	101928287	LINC01285	0.32638754903852346	0.290482621757945	4
ENSG00000184735	168400	DDX53	0.326098141359573	0.253231719081613	4
ENSG00000053108	23105	FSTL4	0.325615795227989	0.27588361217533514	4
ENSG00000149970	22866	CNKSR2	0.325615795227989	0.3158953722334005	4
ENSG00000188807	199953	TMEM201	0.32526207473149404	0.2653225287799859	4
ENSG00000174827	5174	PDZK1	0.3238555653306687	0.2542702610529117	4
ENSG00000109674	55247	NEIL3	0.32256093639462347	0.2329685877824022	4
ENSG00000162415	57643	ZSWIM5	0.3212746800437328	0.25902446643330307	4
ENSG00000171747	3960	LGALS4	0.3206637082770597	0.2475216596381945	4
ENSG00000025039	58528	RRAGD	0.32043861341565383	0.1347307589831225	4
ENSG00000230314	100506409	ELOVL2-AS1	0.3175123802173774	0.3237690986099244	5
ENSG00000175793	2810	SFN	0.3170621904945656	0.2512150528743236	4
ENSG00000137968	204962	SLC44A5	0.3155305664248183	0.22440797113891692	4
ENSG00000139719	65082	VPS33A	0.31368576757347744	0.304668191799197	4
ENSG00000180061	284417	TMEM150B	0.3126567624927648	0.1408083202410812	4
ENSG00000172478	79919	MAB21L4	0.3100842497909834	0.21812610824765952	4
ENSG00000163348	90780	PYGO2	0.30925812795358	0.21557430907098582	4
ENSG00000091409	3655	ITGA6	0.3089266190751817	0.24089743943110722	4
ENSG00000143368	10262	SF3B4	0.30860505498745905	0.29588949220436783	4
ENSG00000117632	3925	STMN1	0.3085407421699145	0.2670865374897789	4
ENSG00000138363	471	ATIC	0.3084736626965624	0.23269651527710128	4
ENSG00000176928	51301	GCNT4	0.3082231894403211	0.19583583934005863	4
ENSG00000114026	4968	OGG1	0.3068928110615262	0.29026741128905287	4
