# Supplementary material for: Spatially-guided metabolomics profiling of metabolic regions in human tumor tissues
Source: Mol Syst Biol. 2026 Apr 1;22(7):1132–60. doi: 10.1038/s44320-026-00205-w (PMC13328631; doi:10.1038/s44320-026-00205-w)
Supplement: Supplementary file 6 — Source data Fig. 6 [file 44320_2026_205_MOESM6_ESM.zip]

Archive with 4 entries (2 files):
- Figure 6/
- Figure 6/6B/
- Figure 6/6B/B0003_N.png
- Figure 6/6B/B0003_T5.png
