# Supplementary material for: Spatially-guided metabolomics profiling of metabolic regions in human tumor tissues
Source: Mol Syst Biol. 2026 Apr 1;22(7):1132–60. doi: 10.1038/s44320-026-00205-w (PMC13328631; doi:10.1038/s44320-026-00205-w)
Supplement: Supplementary file 7 — Source data Fig. 7 [file 44320_2026_205_MOESM7_ESM.zip]

Archive with 8 entries (6 files):
- Figure 7/
- Figure 7/7B-F/
- Figure 7/7B-F/fibro_metavir_fibrosis_score_plsda_raw.csv
- Figure 7/7B-F/G2_edmonson_grade_glmnet_raw.csv
- Figure 7/7B-F/G3_edmonson_grade_plsda_raw.csv
- Figure 7/7B-F/necrotic_necrosis_score_plsda_raw.csv
- Figure 7/7B-F/normal_edmonson_grade_plsda_raw.csv
- Figure 7/7B-F/steatotic_steatosis_score_glmnet_hit.csv
