# Supplementary material for: Spatially-guided metabolomics profiling of metabolic regions in human tumor tissues
Source: Mol Syst Biol. 2026 Apr 1;22(7):1132–60. doi: 10.1038/s44320-026-00205-w (PMC13328631; doi:10.1038/s44320-026-00205-w)
Supplement: Supplementary file 7 — Source data Fig. 7 [file 44320_2026_205_MOESM7_ESM.zip › Figure 7/7B-F/fibro_metavir_fibrosis_score_plsda_raw.csv]

case_id	section_id	value	tumor_stage_AJCC_V8	edmonson_grade	metavir_fibrosis_score	steatosis_score	necrosis_score	is_tumor	y	x
HEP0262	T2	10.809824095207247	TNM Stage IIIA	3	F3	5	10	TRUE	10.809824095207247	F3
HEP0262	T3	6.430279156923813	TNM Stage IIIA	3	F3	5	10	TRUE	6.430279156923813	F3
HEP0262	T4	12.921456761940462	TNM Stage IIIA	3	F3	5	10	TRUE	12.921456761940462	F3
HEP0262	T1	7.931941712835943	TNM Stage IIIA	3	F3	5	10	TRUE	7.931941712835943	F3
HEP0262	N	5.580018289260732	TNM Stage IIIA	0	F3	5	10	FALSE	5.580018289260732	F3
B003	T1	-0.8809503209254999	TNM Stage IIIB	3	F3	1	35	TRUE	-0.8809503209254999	F3
B003	N	3.913547750429469	TNM Stage IIIB	0	F3	1	35	FALSE	3.913547750429469	F3
B003	T5	60.627162369950256	TNM Stage IIIB	3	F3	1	35	TRUE	60.627162369950256	F3
B003	T2	1.437766710697396	TNM Stage IIIB	3	F3	1	35	TRUE	1.437766710697396	F3
HEP0026	T2	24.066929718586955	TNM Stage II	3	F0	0	5	TRUE	24.066929718586955	F0
HEP0026	T3	21.091739112286636	TNM Stage II	3	F0	0	5	TRUE	21.091739112286636	F0
HEP0026	T1	21.238258740685964	TNM Stage II	3	F0	0	5	TRUE	21.238258740685964	F0
C006	T4	31.305596280309306	TNM Stage IB	2	F0	0	NA	TRUE	31.305596280309306	F0
C006	T1	18.602562309024297	TNM Stage IB	2	F0	0	NA	TRUE	18.602562309024297	F0
C006	T5	29.06967640975896	TNM Stage IB	2	F0	0	NA	TRUE	29.06967640975896	F0
C006	T2	44.76051104375573	TNM Stage IB	2	F0	0	NA	TRUE	44.76051104375573	F0
C006	T3	21.72033739633398	TNM Stage IB	2	F0	0	NA	TRUE	21.72033739633398	F0
C006	N	7.106346190206253	TNM Stage IB	0	F0	0	NA	FALSE	7.106346190206253	F0
HEP0276	N	0.8288185943839927	TNM Stage IB	0	F3	20	20	FALSE	0.8288185943839927	F3
HEP0276	T3	7.08590364007669	TNM Stage IB	3	F3	20	20	TRUE	7.08590364007669	F3
HEP0276	T2	9.268247214716226	TNM Stage IB	3	F3	20	20	TRUE	9.268247214716226	F3
HEP0275	N	11.063002329885908	TNM Stage IB	0	F0	NA	0	FALSE	11.063002329885908	F0
HEP0277	T4	36.217600835062235	TNM Stage II	3	F2	1	40	TRUE	36.217600835062235	F2
HEP0277	T3	57.92326792023141	TNM Stage II	3	F2	1	40	TRUE	57.92326792023141	F2
HEP0277	T1	56.44829587916337	TNM Stage II	3	F2	1	40	TRUE	56.44829587916337	F2
HEP0277	N	10.204269047151634	TNM Stage II	0	F2	1	40	FALSE	10.204269047151634	F2
HEP0277	T2	65.39331937663522	TNM Stage II	3	F2	1	40	TRUE	65.39331937663522	F2
HEP0121	T3	17.306823486072215	TNM Stage II	3	F3	0	5	TRUE	17.306823486072215	F3
HEP0121	T1	27.171071530453794	TNM Stage II	3	F3	0	5	TRUE	27.171071530453794	F3
HEP0121	T2	22.237262203497952	TNM Stage II	3	F3	0	5	TRUE	22.237262203497952	F3
B008	T2	51.867432688702024	TNM Stage IIIB	3	F3	1	20	TRUE	51.867432688702024	F3
B008	T1	39.1760473484932	TNM Stage IIIB	3	F3	1	20	TRUE	39.1760473484932	F3
B008	T4	43.047058592282966	TNM Stage IIIB	3	F3	1	20	TRUE	43.047058592282966	F3
B008	N	4.543402689144969	TNM Stage IIIB	0	F3	1	20	FALSE	4.543402689144969	F3
B008	T5	37.246934547388065	TNM Stage IIIB	3	F3	1	20	TRUE	37.246934547388065	F3
B008	T3	66.79431797909659	TNM Stage IIIB	3	F3	1	20	TRUE	66.79431797909659	F3
HEP0209	T2	-7.72777348727935	TNM Stage IB	2	F0	0	0	TRUE	-7.72777348727935	F0
HEP0209	T1	-8.443435642816024	TNM Stage IB	2	F0	0	0	TRUE	-8.443435642816024	F0
HEP0209	N	-4.25095258027989	TNM Stage IB	0	F0	0	0	FALSE	-4.25095258027989	F0
HEP0209	T5	-8.317740624131435	TNM Stage IB	2	F0	0	0	TRUE	-8.317740624131435	F0
HEP0229	N	2.954503952111839	TNM Stage IIIB	0	F0	5	5	FALSE	2.954503952111839	F0
HEP0229	T5	8.018091235341943	TNM Stage IIIB	3	F0	5	5	TRUE	8.018091235341943	F0
HEP0229	T4	2.80833957338945	TNM Stage IIIB	3	F0	5	5	TRUE	2.80833957338945	F0
HEP0229	T2	-7.24714816722873	TNM Stage IIIB	3	F0	5	5	TRUE	-7.24714816722873	F0
HEP0229	T3	7.850140672770296	TNM Stage IIIB	3	F0	5	5	TRUE	7.850140672770296	F0
HEP0229	T1	-0.5879334183801745	TNM Stage IIIB	3	F0	5	5	TRUE	-0.5879334183801745	F0
HEP0319	T4	-3.2598054790549646	TNM Stage IIIB	3	F1	10	1	TRUE	-3.2598054790549646	F1
HEP0319	N	-8.559812149271885	TNM Stage IIIB	0	F1	10	1	FALSE	-8.559812149271885	F1
HEP0319	T2	-3.504236684753593	TNM Stage IIIB	3	F1	10	1	TRUE	-3.504236684753593	F1
HEP0319	T5	2.2389611758880115	TNM Stage IIIB	3	F1	10	1	TRUE	2.2389611758880115	F1
HEP0319	T3	10.674037407444356	TNM Stage IIIB	3	F1	10	1	TRUE	10.674037407444356	F1
HEP0319	T1	0.3781711226987525	TNM Stage IIIB	3	F1	10	1	TRUE	0.3781711226987525	F1
HEP0152	N	6.8934845839005625	TNM Stage IIIA	0	F0	0	10	FALSE	6.8934845839005625	F0
HEP0152	T13	-3.5770404540374408	TNM Stage IIIA	3	F0	0	10	TRUE	-3.5770404540374408	F0
HEP0152	T7	6.199482894699603	TNM Stage IIIA	3	F0	0	10	TRUE	6.199482894699603	F0
HEP0152	T1	-3.7071289255989157	TNM Stage IIIA	3	F0	0	10	TRUE	-3.7071289255989157	F0
HEP0152	T4	-3.479917191734458	TNM Stage IIIA	3	F0	0	10	TRUE	-3.479917191734458	F0
HEP0152	T10	-0.26422713909537165	TNM Stage IIIA	3	F0	0	10	TRUE	-0.26422713909537165	F0
B002	T1	-3.9393914181126704	TNM Stage IB	2	F0	10	5	TRUE	-3.9393914181126704	F0
B002	T2	-7.572251108354973	TNM Stage IB	2	F0	10	5	TRUE	-7.572251108354973	F0
B002	N	-0.974537498928612	TNM Stage IB	0	F0	10	5	FALSE	-0.974537498928612	F0
HEP0290	N	4.105668446844547	TNM Stage IB	0	F0	NA	10	FALSE	4.105668446844547	F0
HEP0268	T1	34.70056925502611	TNM Stage IIIB	3	F1	0	90	TRUE	34.70056925502611	F1
HEP0268	N	25.6698283854936	TNM Stage IIIB	3	F1	0	90	FALSE	25.6698283854936	F1
HEP0268	T5	50.61319584368348	TNM Stage IIIB	3	F1	0	90	TRUE	50.61319584368348	F1
HEP0268	T4	43.73050575387944	TNM Stage IIIB	3	F1	0	90	TRUE	43.73050575387944	F1
HEP0268	T3	48.488974097725034	TNM Stage IIIB	3	F1	0	90	TRUE	48.488974097725034	F1
HEP0206	T3	50.34263909606148	TNM Stage IB	3	F3	1	10	TRUE	50.34263909606148	F3
HEP0206	T4	9.070948958277432	TNM Stage IB	3	F3	1	10	TRUE	9.070948958277432	F3
HEP0206	N	-0.16802755870925878	TNM Stage IB	0	F3	1	10	FALSE	-0.16802755870925878	F3
B014	T5	6.981738077222591	TNM Stage II	2	F3	0	40	TRUE	6.981738077222591	F3
B014	N	8.119099300924859	TNM Stage II	0	F3	0	40	FALSE	8.119099300924859	F3
B014	T4	1.2187176002071176	TNM Stage II	2	F3	0	40	TRUE	1.2187176002071176	F3
B014	T2	28.73891025661386	TNM Stage II	2	F3	0	40	TRUE	28.73891025661386	F3
B014	T1	20.082260591410986	TNM Stage II	2	F3	0	40	TRUE	20.082260591410986	F3
