# Supplementary material for: Spatially-guided metabolomics profiling of metabolic regions in human tumor tissues
Source: Mol Syst Biol. 2026 Apr 1;22(7):1132–60. doi: 10.1038/s44320-026-00205-w (PMC13328631; doi:10.1038/s44320-026-00205-w)
Supplement: Supplementary file 7 — Source data Fig. 7 [file 44320_2026_205_MOESM7_ESM.zip › Figure 7/7B-F/G2_edmonson_grade_glmnet_raw.csv]

case_id	section_id	value	tumor_stage_AJCC_V8	edmonson_grade	metavir_fibrosis_score	steatosis_score	necrosis_score	is_tumor	y	x
HEP0214	T4	1.029165046388836	TNM Stage IB	2	NA	NA	40	TRUE	1.029165046388836	2
HEP0214	T6	0.893925289684917	TNM Stage IB	2	NA	NA	40	TRUE	0.893925289684917	2
HEP0214	T3	1.5922741288712237	TNM Stage IB	2	NA	NA	40	TRUE	1.5922741288712237	2
HEP0214	T2	1.4880444127728463	TNM Stage IB	2	NA	NA	40	TRUE	1.4880444127728463	2
HEP0214	T5	0.9279496935994606	TNM Stage IB	2	NA	NA	40	TRUE	0.9279496935994606	2
HEP0214	T1	1.2351140972235009	TNM Stage IB	2	NA	NA	40	TRUE	1.2351140972235009	2
HEP0214	N	1.027138481006936	TNM Stage IB	0	NA	NA	40	FALSE	1.027138481006936	0
HEP0262	T2	0.8395568545910801	TNM Stage IIIA	3	F3	5	10	TRUE	0.8395568545910801	3
HEP0262	T3	0.9640869852262619	TNM Stage IIIA	3	F3	5	10	TRUE	0.9640869852262619	3
HEP0262	T4	0.9011033904807907	TNM Stage IIIA	3	F3	5	10	TRUE	0.9011033904807907	3
HEP0262	T1	0.9161802152262579	TNM Stage IIIA	3	F3	5	10	TRUE	0.9161802152262579	3
HEP0262	N	0.7473434208515922	TNM Stage IIIA	0	F3	5	10	FALSE	0.7473434208515922	0
B003	T1	0.4071740249880296	TNM Stage IIIB	3	F3	1	35	TRUE	0.4071740249880296	3
B003	N	0.06969992909796063	TNM Stage IIIB	0	F3	1	35	FALSE	0.06969992909796063	0
B003	T5	-0.13284256642237474	TNM Stage IIIB	3	F3	1	35	TRUE	-0.13284256642237474	3
B003	T2	0.18202334292326347	TNM Stage IIIB	3	F3	1	35	TRUE	0.18202334292326347	3
HEP0026	T2	-0.10890763967781468	TNM Stage II	3	F0	0	5	TRUE	-0.10890763967781468	3
HEP0026	T3	-0.10521355781357579	TNM Stage II	3	F0	0	5	TRUE	-0.10521355781357579	3
HEP0026	T1	-0.11988121309177766	TNM Stage II	3	F0	0	5	TRUE	-0.11988121309177766	3
HEP0261	T1	0.6464029230743336	TNM Stage II	3	NA	10	1	TRUE	0.6464029230743336	3
HEP0261	T2	0.9226615176289723	TNM Stage II	3	NA	10	1	TRUE	0.9226615176289723	3
HEP0261	N	0.37804994156941674	TNM Stage II	0	NA	10	1	FALSE	0.37804994156941674	0
C006	T4	0.6890490245273767	TNM Stage IB	2	F0	0	NA	TRUE	0.6890490245273767	2
C006	T1	0.8673087889475786	TNM Stage IB	2	F0	0	NA	TRUE	0.8673087889475786	2
C006	T5	0.7866191488089388	TNM Stage IB	2	F0	0	NA	TRUE	0.7866191488089388	2
C006	T2	0.2832207901679162	TNM Stage IB	2	F0	0	NA	TRUE	0.2832207901679162	2
C006	T3	0.7789022530221351	TNM Stage IB	2	F0	0	NA	TRUE	0.7789022530221351	2
C006	N	0.25976545696670583	TNM Stage IB	0	F0	0	NA	FALSE	0.25976545696670583	0
HEP0276	N	0.8412163690108042	TNM Stage IB	0	F3	20	20	FALSE	0.8412163690108042	0
HEP0276	T3	0.9527215872621105	TNM Stage IB	3	F3	20	20	TRUE	0.9527215872621105	3
HEP0276	T2	0.8440564479614345	TNM Stage IB	3	F3	20	20	TRUE	0.8440564479614345	3
HEP0275	N	0.5513201924637726	TNM Stage IB	0	F0	NA	0	FALSE	0.5513201924637726	0
HEP0277	T4	0.35339828984079097	TNM Stage II	3	F2	1	40	TRUE	0.35339828984079097	3
HEP0277	T3	0.15359157097936854	TNM Stage II	3	F2	1	40	TRUE	0.15359157097936854	3
HEP0277	T1	0.26205735769328836	TNM Stage II	3	F2	1	40	TRUE	0.26205735769328836	3
HEP0277	N	0.5358088563522492	TNM Stage II	0	F2	1	40	FALSE	0.5358088563522492	0
HEP0277	T2	0.3284368838033018	TNM Stage II	3	F2	1	40	TRUE	0.3284368838033018	3
HEP0321	T2	1.0208353606069658	TNM Stage IB	2	NA	15	0	TRUE	1.0208353606069658	2
HEP0321	T1	1.0546089869609583	TNM Stage IB	2	NA	15	0	TRUE	1.0546089869609583	2
B015	T1	0.6468520525414742	TNM Stage IB	2	NA	15	5	TRUE	0.6468520525414742	2
B015	T2	0.44496932925845656	TNM Stage IB	2	NA	15	5	TRUE	0.44496932925845656	2
B015	N	-0.11769147338428407	TNM Stage IB	0	NA	15	5	FALSE	-0.11769147338428407	0
HEP0198	T3	0.6750256500461164	TNM Stage II	2	NA	NA	0	TRUE	0.6750256500461164	2
HEP0198	T4	0.7127454910670159	TNM Stage II	2	NA	NA	0	TRUE	0.7127454910670159	2
HEP0198	T5	0.5709167301061784	TNM Stage II	2	NA	NA	0	TRUE	0.5709167301061784	2
HEP0198	T2	0.5270482265958804	TNM Stage II	2	NA	NA	0	TRUE	0.5270482265958804	2
HEP0198	N	0.5267719681484653	TNM Stage II	0	NA	NA	0	FALSE	0.5267719681484653	0
HEP0121	T3	0.3590256822367853	TNM Stage II	3	F3	0	5	TRUE	0.3590256822367853	3
HEP0121	T1	0.15651628196915962	TNM Stage II	3	F3	0	5	TRUE	0.15651628196915962	3
HEP0121	T2	0.2769808353607972	TNM Stage II	3	F3	0	5	TRUE	0.2769808353607972	3
B008	T2	0.8490255107667576	TNM Stage IIIB	3	F3	1	20	TRUE	0.8490255107667576	3
B008	T1	0.7184984887171698	TNM Stage IIIB	3	F3	1	20	TRUE	0.7184984887171698	3
B008	T4	0.667572383820306	TNM Stage IIIB	3	F3	1	20	TRUE	0.667572383820306	3
B008	N	0.7529238568738053	TNM Stage IIIB	0	F3	1	20	FALSE	0.7529238568738053	0
B008	T5	0.9009745943035918	TNM Stage IIIB	3	F3	1	20	TRUE	0.9009745943035918	3
B008	T3	0.37647707997733537	TNM Stage IIIB	3	F3	1	20	TRUE	0.37647707997733537	3
HEP0209	T2	0.7426173620167725	TNM Stage IB	2	F0	0	0	TRUE	0.7426173620167725	2
HEP0209	T1	0.6215982334530706	TNM Stage IB	2	F0	0	0	TRUE	0.6215982334530706	2
HEP0209	N	0.420451693341844	TNM Stage IB	0	F0	0	0	FALSE	0.420451693341844	0
HEP0209	T5	0.9132754605899911	TNM Stage IB	2	F0	0	0	TRUE	0.9132754605899911	2
HEP0229	N	0.7744189295794744	TNM Stage IIIB	0	F0	5	5	FALSE	0.7744189295794744	0
HEP0229	T5	0.7179903422929949	TNM Stage IIIB	3	F0	5	5	TRUE	0.7179903422929949	3
HEP0229	T4	0.772706598479074	TNM Stage IIIB	3	F0	5	5	TRUE	0.772706598479074	3
HEP0229	T2	0.9208189004554002	TNM Stage IIIB	3	F0	5	5	TRUE	0.9208189004554002	3
HEP0229	T3	0.768330623960198	TNM Stage IIIB	3	F0	5	5	TRUE	0.768330623960198	3
HEP0229	T1	0.8436106414934263	TNM Stage IIIB	3	F0	5	5	TRUE	0.8436106414934263	3
HEP0319	T4	-0.9846877215171463	TNM Stage IIIB	3	F1	10	1	TRUE	-0.9846877215171463	3
HEP0319	N	-0.6408307602278377	TNM Stage IIIB	0	F1	10	1	FALSE	-0.6408307602278377	0
HEP0319	T2	-0.772774840402606	TNM Stage IIIB	3	F1	10	1	TRUE	-0.772774840402606	3
HEP0319	T5	-1.012693257696745	TNM Stage IIIB	3	F1	10	1	TRUE	-1.012693257696745	3
HEP0319	T3	-0.8436370079944636	TNM Stage IIIB	3	F1	10	1	TRUE	-0.8436370079944636	3
HEP0319	T1	-0.8083270309834091	TNM Stage IIIB	3	F1	10	1	TRUE	-0.8083270309834091	3
HEP0152	N	0.3466328623028307	TNM Stage IIIA	0	F0	0	10	FALSE	0.3466328623028307	0
HEP0152	T13	1.0115523050820858	TNM Stage IIIA	3	F0	0	10	TRUE	1.0115523050820858	3
HEP0152	T7	0.9892695097984681	TNM Stage IIIA	3	F0	0	10	TRUE	0.9892695097984681	3
HEP0152	T1	0.9110681365122062	TNM Stage IIIA	3	F0	0	10	TRUE	0.9110681365122062	3
HEP0152	T4	1.0895985705584477	TNM Stage IIIA	3	F0	0	10	TRUE	1.0895985705584477	3
HEP0152	T10	0.9557579070758357	TNM Stage IIIA	3	F0	0	10	TRUE	0.9557579070758357	3
B002	T1	0.3265565323623441	TNM Stage IB	2	F0	10	5	TRUE	0.3265565323623441	2
B002	T2	0.5552984225031087	TNM Stage IB	2	F0	10	5	TRUE	0.5552984225031087	2
B002	N	0.4437954553427374	TNM Stage IB	0	F0	10	5	FALSE	0.4437954553427374	0
HEP0290	N	0.8221520831704506	TNM Stage IB	0	F0	NA	10	FALSE	0.8221520831704506	0
HEP0268	T1	1.114850718330387	TNM Stage IIIB	3	F1	0	90	TRUE	1.114850718330387	3
HEP0268	N	0.9648191474525117	TNM Stage IIIB	3	F1	0	90	FALSE	0.9648191474525117	3
HEP0268	T5	1.1879222536272482	TNM Stage IIIB	3	F1	0	90	TRUE	1.1879222536272482	3
HEP0268	T4	1.1313587483679424	TNM Stage IIIB	3	F1	0	90	TRUE	1.1313587483679424	3
HEP0268	T3	1.3234482045256117	TNM Stage IIIB	3	F1	0	90	TRUE	1.3234482045256117	3
HEP0194	T5	-0.9013301132819159	TNM Stage IB	3	NA	5	10	TRUE	-0.9013301132819159	3
HEP0194	T4	-0.7178772072095857	TNM Stage IB	3	NA	5	10	TRUE	-0.7178772072095857	3
HEP0194	T3	-0.9925272313250995	TNM Stage IB	3	NA	5	10	TRUE	-0.9925272313250995	3
HEP0194	T1	-1.101919588538139	TNM Stage IB	3	NA	5	10	TRUE	-1.101919588538139	3
HEP0194	N	-0.7365921957236274	TNM Stage IB	0	NA	5	10	FALSE	-0.7365921957236274	0
HEP0194	T2	-0.7450430956969355	TNM Stage IB	3	NA	5	10	TRUE	-0.7450430956969355	3
HEP0206	T3	0.797003240173587	TNM Stage IB	3	F3	1	10	TRUE	0.797003240173587	3
HEP0206	T4	1.3107315985256003	TNM Stage IB	3	F3	1	10	TRUE	1.3107315985256003	3
HEP0206	N	0.7180891458915474	TNM Stage IB	0	F3	1	10	FALSE	0.7180891458915474	0
B014	T5	1.0144450887156993	TNM Stage II	2	F3	0	40	TRUE	1.0144450887156993	2
B014	N	0.16247601131611691	TNM Stage II	0	F3	0	40	FALSE	0.16247601131611691	0
B014	T4	1.11181651247879	TNM Stage II	2	F3	0	40	TRUE	1.11181651247879	2
B014	T2	0.48240019589167354	TNM Stage II	2	F3	0	40	TRUE	0.48240019589167354	2
B014	T1	0.5073324007943395	TNM Stage II	2	F3	0	40	TRUE	0.5073324007943395	2
