# Supplementary material for: Spatially-guided metabolomics profiling of metabolic regions in human tumor tissues
Source: Mol Syst Biol. 2026 Apr 1;22(7):1132–60. doi: 10.1038/s44320-026-00205-w (PMC13328631; doi:10.1038/s44320-026-00205-w)
Supplement: Supplementary file 7 — Source data Fig. 7 [file 44320_2026_205_MOESM7_ESM.zip › Figure 7/7B-F/G3_edmonson_grade_plsda_raw.csv]

case_id	section_id	value	tumor_stage_AJCC_V8	edmonson_grade	metavir_fibrosis_score	steatosis_score	necrosis_score	is_tumor	y	x
HEP0214	T4	1.543797274227868	TNM Stage IB	2	NA	NA	40	TRUE	1.543797274227868	2
HEP0214	T6	1.4844271750477356	TNM Stage IB	2	NA	NA	40	TRUE	1.4844271750477356	2
HEP0214	T3	1.604196823036729	TNM Stage IB	2	NA	NA	40	TRUE	1.604196823036729	2
HEP0214	T2	1.5914055160906027	TNM Stage IB	2	NA	NA	40	TRUE	1.5914055160906027	2
HEP0214	T5	1.6696080860814628	TNM Stage IB	2	NA	NA	40	TRUE	1.6696080860814628	2
HEP0214	T1	1.5383590893746095	TNM Stage IB	2	NA	NA	40	TRUE	1.5383590893746095	2
HEP0214	N	0.5796527088604029	TNM Stage IB	0	NA	NA	40	FALSE	0.5796527088604029	0
HEP0262	T2	1.8581309110085804	TNM Stage IIIA	3	F3	5	10	TRUE	1.8581309110085804	3
HEP0262	T3	1.7670683766727824	TNM Stage IIIA	3	F3	5	10	TRUE	1.7670683766727824	3
HEP0262	T4	1.7152189886011595	TNM Stage IIIA	3	F3	5	10	TRUE	1.7152189886011595	3
HEP0262	T1	1.85311500371419	TNM Stage IIIA	3	F3	5	10	TRUE	1.85311500371419	3
HEP0262	N	0.42258022904115533	TNM Stage IIIA	0	F3	5	10	FALSE	0.42258022904115533	0
B003	T1	1.7576423043586649	TNM Stage IIIB	3	F3	1	35	TRUE	1.7576423043586649	3
B003	N	0.5750278850623977	TNM Stage IIIB	0	F3	1	35	FALSE	0.5750278850623977	0
B003	T5	1.8369523458747214	TNM Stage IIIB	3	F3	1	35	TRUE	1.8369523458747214	3
B003	T2	1.819905707206208	TNM Stage IIIB	3	F3	1	35	TRUE	1.819905707206208	3
HEP0026	T2	0.6937958605326323	TNM Stage II	3	F0	0	5	TRUE	0.6937958605326323	3
HEP0026	T3	0.6434957308400199	TNM Stage II	3	F0	0	5	TRUE	0.6434957308400199	3
HEP0026	T1	0.8030879706008314	TNM Stage II	3	F0	0	5	TRUE	0.8030879706008314	3
HEP0261	T1	1.7751559682635247	TNM Stage II	3	NA	10	1	TRUE	1.7751559682635247	3
HEP0261	T2	1.3574496224621728	TNM Stage II	3	NA	10	1	TRUE	1.3574496224621728	3
HEP0261	N	0.7843197358570041	TNM Stage II	0	NA	10	1	FALSE	0.7843197358570041	0
C006	T4	1.113871688078722	TNM Stage IB	2	F0	0	NA	TRUE	1.113871688078722	2
C006	T1	1.0276217730489248	TNM Stage IB	2	F0	0	NA	TRUE	1.0276217730489248	2
C006	T5	1.1438704364393248	TNM Stage IB	2	F0	0	NA	TRUE	1.1438704364393248	2
C006	T2	1.1860701396059654	TNM Stage IB	2	F0	0	NA	TRUE	1.1860701396059654	2
C006	T3	1.0821539912008553	TNM Stage IB	2	F0	0	NA	TRUE	1.0821539912008553	2
C006	N	0.5244567612117867	TNM Stage IB	0	F0	0	NA	FALSE	0.5244567612117867	0
HEP0276	N	0.45850533515207614	TNM Stage IB	0	F3	20	20	FALSE	0.45850533515207614	0
HEP0276	T3	0.7064138447973524	TNM Stage IB	3	F3	20	20	TRUE	0.7064138447973524	3
HEP0276	T2	0.6924250151681597	TNM Stage IB	3	F3	20	20	TRUE	0.6924250151681597	3
HEP0275	N	0.2341089817477271	TNM Stage IB	0	F0	NA	0	FALSE	0.2341089817477271	0
HEP0277	T4	1.6131727114854852	TNM Stage II	3	F2	1	40	TRUE	1.6131727114854852	3
HEP0277	T3	2.004640740945459	TNM Stage II	3	F2	1	40	TRUE	2.004640740945459	3
HEP0277	T1	1.8225320263057438	TNM Stage II	3	F2	1	40	TRUE	1.8225320263057438	3
HEP0277	N	0.4199896955393244	TNM Stage II	0	F2	1	40	FALSE	0.4199896955393244	0
HEP0277	T2	1.7936360843896386	TNM Stage II	3	F2	1	40	TRUE	1.7936360843896386	3
HEP0321	T2	0.1532389695738332	TNM Stage IB	2	NA	15	0	TRUE	0.1532389695738332	2
HEP0321	T1	-0.1055545790755108	TNM Stage IB	2	NA	15	0	TRUE	-0.1055545790755108	2
B015	T1	0.4288981931983502	TNM Stage IB	2	NA	15	5	TRUE	0.4288981931983502	2
B015	T2	0.3490632285534845	TNM Stage IB	2	NA	15	5	TRUE	0.3490632285534845	2
B015	N	0.21569149819625477	TNM Stage IB	0	NA	15	5	FALSE	0.21569149819625477	0
HEP0198	T3	0.7267775774201523	TNM Stage II	2	NA	NA	0	TRUE	0.7267775774201523	2
HEP0198	T4	0.7760189870025739	TNM Stage II	2	NA	NA	0	TRUE	0.7760189870025739	2
HEP0198	T5	0.711803290430693	TNM Stage II	2	NA	NA	0	TRUE	0.711803290430693	2
HEP0198	T2	0.6658513570505732	TNM Stage II	2	NA	NA	0	TRUE	0.6658513570505732	2
HEP0198	N	0.1094049403228774	TNM Stage II	0	NA	NA	0	FALSE	0.1094049403228774	0
HEP0121	T3	1.3130829008384326	TNM Stage II	3	F3	0	5	TRUE	1.3130829008384326	3
HEP0121	T1	1.462116965157807	TNM Stage II	3	F3	0	5	TRUE	1.462116965157807	3
HEP0121	T2	1.579656497082646	TNM Stage II	3	F3	0	5	TRUE	1.579656497082646	3
B008	T2	2.1172424924990256	TNM Stage IIIB	3	F3	1	20	TRUE	2.1172424924990256	3
B008	T1	2.1497600353803104	TNM Stage IIIB	3	F3	1	20	TRUE	2.1497600353803104	3
B008	T4	2.0160024404252583	TNM Stage IIIB	3	F3	1	20	TRUE	2.0160024404252583	3
B008	N	0.4046033888273325	TNM Stage IIIB	0	F3	1	20	FALSE	0.4046033888273325	0
B008	T5	1.917998506553612	TNM Stage IIIB	3	F3	1	20	TRUE	1.917998506553612	3
B008	T3	1.7442656661382656	TNM Stage IIIB	3	F3	1	20	TRUE	1.7442656661382656	3
HEP0209	T2	1.283688847752556	TNM Stage IB	2	F0	0	0	TRUE	1.283688847752556	2
HEP0209	T1	1.0861106392017916	TNM Stage IB	2	F0	0	0	TRUE	1.0861106392017916	2
HEP0209	N	0.14174536874478316	TNM Stage IB	0	F0	0	0	FALSE	0.14174536874478316	0
HEP0209	T5	1.0454064764874704	TNM Stage IB	2	F0	0	0	TRUE	1.0454064764874704	2
HEP0229	N	0.5482120099604603	TNM Stage IIIB	0	F0	5	5	FALSE	0.5482120099604603	0
HEP0229	T5	1.539982066781213	TNM Stage IIIB	3	F0	5	5	TRUE	1.539982066781213	3
HEP0229	T4	1.481484837647778	TNM Stage IIIB	3	F0	5	5	TRUE	1.481484837647778	3
HEP0229	T2	1.5212364043525413	TNM Stage IIIB	3	F0	5	5	TRUE	1.5212364043525413	3
HEP0229	T3	1.7375237702275226	TNM Stage IIIB	3	F0	5	5	TRUE	1.7375237702275226	3
HEP0229	T1	1.358410188830505	TNM Stage IIIB	3	F0	5	5	TRUE	1.358410188830505	3
HEP0319	T4	2.022283510059629	TNM Stage IIIB	3	F1	10	1	TRUE	2.022283510059629	3
HEP0319	N	0.3970997093463845	TNM Stage IIIB	0	F1	10	1	FALSE	0.3970997093463845	0
HEP0319	T2	1.9628936627720872	TNM Stage IIIB	3	F1	10	1	TRUE	1.9628936627720872	3
HEP0319	T5	1.8530886757239502	TNM Stage IIIB	3	F1	10	1	TRUE	1.8530886757239502	3
HEP0319	T3	1.5494970938130637	TNM Stage IIIB	3	F1	10	1	TRUE	1.5494970938130637	3
HEP0319	T1	2.022708382537954	TNM Stage IIIB	3	F1	10	1	TRUE	2.022708382537954	3
HEP0152	N	0.12639927635059967	TNM Stage IIIA	0	F0	0	10	FALSE	0.12639927635059967	0
HEP0152	T13	1.6791439562636719	TNM Stage IIIA	3	F0	0	10	TRUE	1.6791439562636719	3
HEP0152	T7	1.8342214625990636	TNM Stage IIIA	3	F0	0	10	TRUE	1.8342214625990636	3
HEP0152	T1	1.8123479092331394	TNM Stage IIIA	3	F0	0	10	TRUE	1.8123479092331394	3
HEP0152	T4	1.7847154808226606	TNM Stage IIIA	3	F0	0	10	TRUE	1.7847154808226606	3
HEP0152	T10	1.6344969891820909	TNM Stage IIIA	3	F0	0	10	TRUE	1.6344969891820909	3
B002	T1	0.7531946077582768	TNM Stage IB	2	F0	10	5	TRUE	0.7531946077582768	2
B002	T2	1.0395744555181998	TNM Stage IB	2	F0	10	5	TRUE	1.0395744555181998	2
B002	N	0.39295664778307915	TNM Stage IB	0	F0	10	5	FALSE	0.39295664778307915	0
HEP0290	N	0.16588072997059267	TNM Stage IB	0	F0	NA	10	FALSE	0.16588072997059267	0
HEP0268	T1	1.543258590533111	TNM Stage IIIB	3	F1	0	90	TRUE	1.543258590533111	3
HEP0268	N	0.5652449362883276	TNM Stage IIIB	3	F1	0	90	FALSE	0.5652449362883276	3
HEP0268	T5	1.4549189107945597	TNM Stage IIIB	3	F1	0	90	TRUE	1.4549189107945597	3
HEP0268	T4	1.5587644952941464	TNM Stage IIIB	3	F1	0	90	TRUE	1.5587644952941464	3
HEP0268	T3	1.3681862772922249	TNM Stage IIIB	3	F1	0	90	TRUE	1.3681862772922249	3
HEP0194	T5	1.0671190351262583	TNM Stage IB	3	NA	5	10	TRUE	1.0671190351262583	3
HEP0194	T4	0.7756852088264848	TNM Stage IB	3	NA	5	10	TRUE	0.7756852088264848	3
HEP0194	T3	0.36652469313298575	TNM Stage IB	3	NA	5	10	TRUE	0.36652469313298575	3
HEP0194	T1	0.8210640527063383	TNM Stage IB	3	NA	5	10	TRUE	0.8210640527063383	3
HEP0194	N	0.9280002230264873	TNM Stage IB	0	NA	5	10	FALSE	0.9280002230264873	0
HEP0194	T2	0.6773330615254416	TNM Stage IB	3	NA	5	10	TRUE	0.6773330615254416	3
HEP0206	T3	0.6196709508050329	TNM Stage IB	3	F3	1	10	TRUE	0.6196709508050329	3
HEP0206	T4	1.1686095631932063	TNM Stage IB	3	F3	1	10	TRUE	1.1686095631932063	3
HEP0206	N	0.10803985375521297	TNM Stage IB	0	F3	1	10	FALSE	0.10803985375521297	0
B014	T5	1.2289822890868787	TNM Stage II	2	F3	0	40	TRUE	1.2289822890868787	2
B014	N	0.6439920206876892	TNM Stage II	0	F3	0	40	FALSE	0.6439920206876892	0
B014	T4	1.218821208731897	TNM Stage II	2	F3	0	40	TRUE	1.218821208731897	2
B014	T2	1.105811837981657	TNM Stage II	2	F3	0	40	TRUE	1.105811837981657	2
B014	T1	0.8155222425728752	TNM Stage II	2	F3	0	40	TRUE	0.8155222425728752	2
