# Supplementary material for: Spatially-guided metabolomics profiling of metabolic regions in human tumor tissues
Source: Mol Syst Biol. 2026 Apr 1;22(7):1132–60. doi: 10.1038/s44320-026-00205-w (PMC13328631; doi:10.1038/s44320-026-00205-w)
Supplement: Supplementary file 7 — Source data Fig. 7 [file 44320_2026_205_MOESM7_ESM.zip › Figure 7/7B-F/necrotic_necrosis_score_plsda_raw.csv]

case_id	section_id	value	tumor_stage_AJCC_V8	edmonson_grade	metavir_fibrosis_score	steatosis_score	necrosis_score	is_tumor	y	x
HEP0214	T4	0.09815553117126591	TNM Stage IB	2	NA	NA	40	TRUE	0.09815553117126591	40
HEP0214	T6	0.46426910730907556	TNM Stage IB	2	NA	NA	40	TRUE	0.46426910730907556	40
HEP0214	T3	-1.0199938717081418	TNM Stage IB	2	NA	NA	40	TRUE	-1.0199938717081418	40
HEP0214	T2	-0.905166278619421	TNM Stage IB	2	NA	NA	40	TRUE	-0.905166278619421	40
HEP0214	T5	0.08193317661877703	TNM Stage IB	2	NA	NA	40	TRUE	0.08193317661877703	40
HEP0214	T1	-0.4452710588961493	TNM Stage IB	2	NA	NA	40	TRUE	-0.4452710588961493	40
HEP0214	N	-1.7014390562029857	TNM Stage IB	0	NA	NA	40	FALSE	-1.7014390562029857	40
HEP0262	T2	0.13709828356917453	TNM Stage IIIA	3	F3	5	10	TRUE	0.13709828356917453	10
HEP0262	T3	-0.1674289010613585	TNM Stage IIIA	3	F3	5	10	TRUE	-0.1674289010613585	10
HEP0262	T4	-0.11399442031985246	TNM Stage IIIA	3	F3	5	10	TRUE	-0.11399442031985246	10
HEP0262	T1	-0.13980065640578115	TNM Stage IIIA	3	F3	5	10	TRUE	-0.13980065640578115	10
HEP0262	N	-1.0512829277154367	TNM Stage IIIA	0	F3	5	10	FALSE	-1.0512829277154367	10
B003	T1	-0.5099949106862771	TNM Stage IIIB	3	F3	1	35	TRUE	-0.5099949106862771	35
B003	N	-0.9525582966468373	TNM Stage IIIB	0	F3	1	35	FALSE	-0.9525582966468373	35
B003	T5	1.3277023677978137	TNM Stage IIIB	3	F3	1	35	TRUE	1.3277023677978137	35
B003	T2	-0.12781176178823	TNM Stage IIIB	3	F3	1	35	TRUE	-0.12781176178823	35
HEP0026	T2	0.7526559051771944	TNM Stage II	3	F0	0	5	TRUE	0.7526559051771944	5
HEP0026	T3	0.621404141743865	TNM Stage II	3	F0	0	5	TRUE	0.621404141743865	5
HEP0026	T1	0.5817791469087541	TNM Stage II	3	F0	0	5	TRUE	0.5817791469087541	5
HEP0261	T1	-0.550315606803305	TNM Stage II	3	NA	10	1	TRUE	-0.550315606803305	1
HEP0261	T2	-0.7003124666454725	TNM Stage II	3	NA	10	1	TRUE	-0.7003124666454725	1
HEP0261	N	-0.6333505799148278	TNM Stage II	0	NA	10	1	FALSE	-0.6333505799148278	1
C006	T4	0.12207173477513145	TNM Stage IB	2	F0	0	NA	TRUE	0.12207173477513145	NA
C006	T1	-0.22430823749220635	TNM Stage IB	2	F0	0	NA	TRUE	-0.22430823749220635	NA
C006	T5	-0.022197800594478345	TNM Stage IB	2	F0	0	NA	TRUE	-0.022197800594478345	NA
C006	T2	0.6952412614652266	TNM Stage IB	2	F0	0	NA	TRUE	0.6952412614652266	NA
C006	T3	-0.18284843173896997	TNM Stage IB	2	F0	0	NA	TRUE	-0.18284843173896997	NA
C006	N	-1.0360420642827164	TNM Stage IB	0	F0	0	NA	FALSE	-1.0360420642827164	NA
HEP0276	N	-0.8498637434722061	TNM Stage IB	0	F3	20	20	FALSE	-0.8498637434722061	20
HEP0276	T3	-0.5332199987726065	TNM Stage IB	3	F3	20	20	TRUE	-0.5332199987726065	20
HEP0276	T2	-0.5999596646155287	TNM Stage IB	3	F3	20	20	TRUE	-0.5999596646155287	20
HEP0275	N	-0.8747872855293435	TNM Stage IB	0	F0	NA	0	FALSE	-0.8747872855293435	0
HEP0277	T4	0.7785415875665007	TNM Stage II	3	F2	1	40	TRUE	0.7785415875665007	40
HEP0277	T3	1.3589178900779921	TNM Stage II	3	F2	1	40	TRUE	1.3589178900779921	40
HEP0277	T1	1.3557481486187002	TNM Stage II	3	F2	1	40	TRUE	1.3557481486187002	40
HEP0277	N	-0.8277345532523173	TNM Stage II	0	F2	1	40	FALSE	-0.8277345532523173	40
HEP0277	T2	1.5485853776900056	TNM Stage II	3	F2	1	40	TRUE	1.5485853776900056	40
HEP0321	T2	-0.6368425863580758	TNM Stage IB	2	NA	15	0	TRUE	-0.6368425863580758	0
HEP0321	T1	-0.5118669777550495	TNM Stage IB	2	NA	15	0	TRUE	-0.5118669777550495	0
B015	T1	-0.6667370107025694	TNM Stage IB	2	NA	15	5	TRUE	-0.6667370107025694	5
B015	T2	-0.11741034976957859	TNM Stage IB	2	NA	15	5	TRUE	-0.11741034976957859	5
B015	N	-0.334183811496003	TNM Stage IB	0	NA	15	5	FALSE	-0.334183811496003	5
HEP0198	T3	-0.10518352385461832	TNM Stage II	2	NA	NA	0	TRUE	-0.10518352385461832	0
HEP0198	T4	-0.031880637941669454	TNM Stage II	2	NA	NA	0	TRUE	-0.031880637941669454	0
HEP0198	T5	-0.07773935728840337	TNM Stage II	2	NA	NA	0	TRUE	-0.07773935728840337	0
HEP0198	T2	-0.18431023612284952	TNM Stage II	2	NA	NA	0	TRUE	-0.18431023612284952	0
HEP0198	N	-1.0249035598967822	TNM Stage II	0	NA	NA	0	FALSE	-1.0249035598967822	0
HEP0121	T3	0.22500531850721384	TNM Stage II	3	F3	0	5	TRUE	0.22500531850721384	5
HEP0121	T1	0.4893920225045477	TNM Stage II	3	F3	0	5	TRUE	0.4893920225045477	5
HEP0121	T2	0.9629536342656629	TNM Stage II	3	F3	0	5	TRUE	0.9629536342656629	5
B008	T2	-0.16623093344660295	TNM Stage IIIB	3	F3	1	20	TRUE	-0.16623093344660295	20
B008	T1	-0.22540791755354034	TNM Stage IIIB	3	F3	1	20	TRUE	-0.22540791755354034	20
B008	T4	-0.18266783108773282	TNM Stage IIIB	3	F3	1	20	TRUE	-0.18266783108773282	20
B008	N	-0.7509694388678534	TNM Stage IIIB	0	F3	1	20	FALSE	-0.7509694388678534	20
B008	T5	-0.1046440286898766	TNM Stage IIIB	3	F3	1	20	TRUE	-0.1046440286898766	20
B008	T3	0.6008049123081632	TNM Stage IIIB	3	F3	1	20	TRUE	0.6008049123081632	20
HEP0209	T2	-0.3613533675362683	TNM Stage IB	2	F0	0	0	TRUE	-0.3613533675362683	0
HEP0209	T1	-0.38242028775810394	TNM Stage IB	2	F0	0	0	TRUE	-0.38242028775810394	0
HEP0209	N	-1.1742621518764245	TNM Stage IB	0	F0	0	0	FALSE	-1.1742621518764245	0
HEP0209	T5	-0.6983845442022596	TNM Stage IB	2	F0	0	0	TRUE	-0.6983845442022596	0
HEP0229	N	-0.6744718245793746	TNM Stage IIIB	0	F0	5	5	FALSE	-0.6744718245793746	5
HEP0229	T5	0.23227254332077474	TNM Stage IIIB	3	F0	5	5	TRUE	0.23227254332077474	5
HEP0229	T4	0.13787099467165365	TNM Stage IIIB	3	F0	5	5	TRUE	0.13787099467165365	5
HEP0229	T2	-0.15976893298017053	TNM Stage IIIB	3	F0	5	5	TRUE	-0.15976893298017053	5
HEP0229	T3	0.1797338490774234	TNM Stage IIIB	3	F0	5	5	TRUE	0.1797338490774234	5
HEP0229	T1	-0.0832060775041576	TNM Stage IIIB	3	F0	5	5	TRUE	-0.0832060775041576	5
HEP0319	T4	1.443311409842528	TNM Stage IIIB	3	F1	10	1	TRUE	1.443311409842528	1
HEP0319	N	-0.2430893411409592	TNM Stage IIIB	0	F1	10	1	FALSE	-0.2430893411409592	1
HEP0319	T2	1.3494778989999074	TNM Stage IIIB	3	F1	10	1	TRUE	1.3494778989999074	1
HEP0319	T5	1.1241493565443432	TNM Stage IIIB	3	F1	10	1	TRUE	1.1241493565443432	1
HEP0319	T3	1.8043899779827972	TNM Stage IIIB	3	F1	10	1	TRUE	1.8043899779827972	1
HEP0319	T1	1.3336162108820975	TNM Stage IIIB	3	F1	10	1	TRUE	1.3336162108820975	1
HEP0152	N	-0.7718701856772325	TNM Stage IIIA	0	F0	0	10	FALSE	-0.7718701856772325	10
HEP0152	T13	-0.0015538642416354498	TNM Stage IIIA	3	F0	0	10	TRUE	-0.0015538642416354498	10
HEP0152	T7	0.2672236812577181	TNM Stage IIIA	3	F0	0	10	TRUE	0.2672236812577181	10
HEP0152	T1	-0.03126211836259579	TNM Stage IIIA	3	F0	0	10	TRUE	-0.03126211836259579	10
HEP0152	T4	0.1970116866888083	TNM Stage IIIA	3	F0	0	10	TRUE	0.1970116866888083	10
HEP0152	T10	0.1297445265032504	TNM Stage IIIA	3	F0	0	10	TRUE	0.1297445265032504	10
B002	T1	-0.7384010902814127	TNM Stage IB	2	F0	10	5	TRUE	-0.7384010902814127	5
B002	T2	-0.6487854296211759	TNM Stage IB	2	F0	10	5	TRUE	-0.6487854296211759	5
B002	N	-0.9365067041431689	TNM Stage IB	0	F0	10	5	FALSE	-0.9365067041431689	5
HEP0290	N	-1.058507402958129	TNM Stage IB	0	F0	NA	10	FALSE	-1.058507402958129	10
HEP0268	T1	0.9195256386757591	TNM Stage IIIB	3	F1	0	90	TRUE	0.9195256386757591	90
HEP0268	N	-0.405662808636247	TNM Stage IIIB	3	F1	0	90	FALSE	-0.405662808636247	90
HEP0268	T5	1.0734261167014854	TNM Stage IIIB	3	F1	0	90	TRUE	1.0734261167014854	90
HEP0268	T4	1.1498604799530547	TNM Stage IIIB	3	F1	0	90	TRUE	1.1498604799530547	90
HEP0268	T3	1.2326630384181652	TNM Stage IIIB	3	F1	0	90	TRUE	1.2326630384181652	90
HEP0194	T5	1.9496711008074885	TNM Stage IB	3	NA	5	10	TRUE	1.9496711008074885	10
HEP0194	T4	1.9950415081380164	TNM Stage IB	3	NA	5	10	TRUE	1.9950415081380164	10
HEP0194	T3	2.625127511364595	TNM Stage IB	3	NA	5	10	TRUE	2.625127511364595	10
HEP0194	T1	2.1372903566937382	TNM Stage IB	3	NA	5	10	TRUE	2.1372903566937382	10
HEP0194	N	1.617374704682389	TNM Stage IB	0	NA	5	10	FALSE	1.617374704682389	10
HEP0194	T2	2.5501363970933806	TNM Stage IB	3	NA	5	10	TRUE	2.5501363970933806	10
HEP0206	T3	0.3765213796210164	TNM Stage IB	3	F3	1	10	TRUE	0.3765213796210164	10
HEP0206	T4	-0.2016132459190188	TNM Stage IB	3	F3	1	10	TRUE	-0.2016132459190188	10
HEP0206	N	-0.9370056776732434	TNM Stage IB	0	F3	1	10	FALSE	-0.9370056776732434	10
B014	T5	-0.6868305630439442	TNM Stage II	2	F3	0	40	TRUE	-0.6868305630439442	40
B014	N	-0.45701298800094453	TNM Stage II	0	F3	0	40	FALSE	-0.45701298800094453	40
B014	T4	-0.8712009029737704	TNM Stage II	2	F3	0	40	TRUE	-0.8712009029737704	40
B014	T2	0.46047411302703095	TNM Stage II	2	F3	0	40	TRUE	0.46047411302703095	40
B014	T1	0.2607082293081963	TNM Stage II	2	F3	0	40	TRUE	0.2607082293081963	40
