# Supplementary material for: Spatially-guided metabolomics profiling of metabolic regions in human tumor tissues
Source: Mol Syst Biol. 2026 Apr 1;22(7):1132–60. doi: 10.1038/s44320-026-00205-w (PMC13328631; doi:10.1038/s44320-026-00205-w)
Supplement: Supplementary file 7 — Source data Fig. 7 [file 44320_2026_205_MOESM7_ESM.zip › Figure 7/7B-F/normal_edmonson_grade_plsda_raw.csv]

case_id	section_id	value	tumor_stage_AJCC_V8	edmonson_grade	metavir_fibrosis_score	steatosis_score	necrosis_score	is_tumor	y	x
HEP0214	T4	0.15698095621216407	TNM Stage IB	2	NA	NA	40	TRUE	0.15698095621216407	2
HEP0214	T6	0.17548772363695514	TNM Stage IB	2	NA	NA	40	TRUE	0.17548772363695514	2
HEP0214	T3	0.12569576881975064	TNM Stage IB	2	NA	NA	40	TRUE	0.12569576881975064	2
HEP0214	T2	0.15676643540100998	TNM Stage IB	2	NA	NA	40	TRUE	0.15676643540100998	2
HEP0214	T5	0.04247767448630724	TNM Stage IB	2	NA	NA	40	TRUE	0.04247767448630724	2
HEP0214	T1	0.27471232207529345	TNM Stage IB	2	NA	NA	40	TRUE	0.27471232207529345	2
HEP0214	N	1.9892667300264224	TNM Stage IB	0	NA	NA	40	FALSE	1.9892667300264224	0
HEP0262	T2	-0.006898511104604932	TNM Stage IIIA	3	F3	5	10	TRUE	-0.006898511104604932	3
HEP0262	T3	0.15124831704875508	TNM Stage IIIA	3	F3	5	10	TRUE	0.15124831704875508	3
HEP0262	T4	0.11625838799683386	TNM Stage IIIA	3	F3	5	10	TRUE	0.11625838799683386	3
HEP0262	T1	0.019052989686946686	TNM Stage IIIA	3	F3	5	10	TRUE	0.019052989686946686	3
HEP0262	N	1.738875252882417	TNM Stage IIIA	0	F3	5	10	FALSE	1.738875252882417	0
B003	T1	0.3360556629242534	TNM Stage IIIB	3	F3	1	35	TRUE	0.3360556629242534	3
B003	N	1.6399035079814683	TNM Stage IIIB	0	F3	1	35	FALSE	1.6399035079814683	0
B003	T5	-0.8242775789676346	TNM Stage IIIB	3	F3	1	35	TRUE	-0.8242775789676346	3
B003	T2	0.17702672821867804	TNM Stage IIIB	3	F3	1	35	TRUE	0.17702672821867804	3
HEP0026	T2	0.9455399449139102	TNM Stage II	3	F0	0	5	TRUE	0.9455399449139102	3
HEP0026	T3	1.0673596886467465	TNM Stage II	3	F0	0	5	TRUE	1.0673596886467465	3
HEP0026	T1	0.938129602021288	TNM Stage II	3	F0	0	5	TRUE	0.938129602021288	3
HEP0261	T1	0.14592607953781206	TNM Stage II	3	NA	10	1	TRUE	0.14592607953781206	3
HEP0261	T2	0.5776848445434405	TNM Stage II	3	NA	10	1	TRUE	0.5776848445434405	3
HEP0261	N	1.4496175790897732	TNM Stage II	0	NA	10	1	FALSE	1.4496175790897732	0
C006	T4	0.5815177891837946	TNM Stage IB	2	F0	0	NA	TRUE	0.5815177891837946	2
C006	T1	0.8570146540757374	TNM Stage IB	2	F0	0	NA	TRUE	0.8570146540757374	2
C006	T5	0.6304065384857286	TNM Stage IB	2	F0	0	NA	TRUE	0.6304065384857286	2
C006	T2	0.3115622784529905	TNM Stage IB	2	F0	0	NA	TRUE	0.3115622784529905	2
C006	T3	0.7439613037989861	TNM Stage IB	2	F0	0	NA	TRUE	0.7439613037989861	2
C006	N	1.699535006477726	TNM Stage IB	0	F0	0	NA	FALSE	1.699535006477726	0
HEP0276	N	1.6891826063237227	TNM Stage IB	0	F3	20	20	FALSE	1.6891826063237227	0
HEP0276	T3	1.3652420624297417	TNM Stage IB	3	F3	20	20	TRUE	1.3652420624297417	3
HEP0276	T2	1.3747968261409973	TNM Stage IB	3	F3	20	20	TRUE	1.3747968261409973	3
HEP0275	N	1.8470168435027376	TNM Stage IB	0	F0	NA	0	FALSE	1.8470168435027376	0
HEP0277	T4	0.20761818054094028	TNM Stage II	3	F2	1	40	TRUE	0.20761818054094028	3
HEP0277	T3	-0.5853529394626731	TNM Stage II	3	F2	1	40	TRUE	-0.5853529394626731	3
HEP0277	T1	-0.19133915043013172	TNM Stage II	3	F2	1	40	TRUE	-0.19133915043013172	3
HEP0277	N	1.8146249835603283	TNM Stage II	0	F2	1	40	FALSE	1.8146249835603283	0
HEP0277	T2	-0.4761359465438435	TNM Stage II	3	F2	1	40	TRUE	-0.4761359465438435	3
HEP0321	T2	1.8973989520238388	TNM Stage IB	2	NA	15	0	TRUE	1.8973989520238388	2
HEP0321	T1	1.9372905193018881	TNM Stage IB	2	NA	15	0	TRUE	1.9372905193018881	2
B015	T1	1.339109779215345	TNM Stage IB	2	NA	15	5	TRUE	1.339109779215345	2
B015	T2	1.2983629929322125	TNM Stage IB	2	NA	15	5	TRUE	1.2983629929322125	2
B015	N	1.9286159597973715	TNM Stage IB	0	NA	15	5	FALSE	1.9286159597973715	0
HEP0198	T3	1.3662564782097415	TNM Stage II	2	NA	NA	0	TRUE	1.3662564782097415	2
HEP0198	T4	1.305111776810039	TNM Stage II	2	NA	NA	0	TRUE	1.305111776810039	2
HEP0198	T5	1.3655769667628266	TNM Stage II	2	NA	NA	0	TRUE	1.3655769667628266	2
HEP0198	T2	1.4150587328454136	TNM Stage II	2	NA	NA	0	TRUE	1.4150587328454136	2
HEP0198	N	1.9887532956026996	TNM Stage II	0	NA	NA	0	FALSE	1.9887532956026996	0
HEP0121	T3	0.6772174383442942	TNM Stage II	3	F3	0	5	TRUE	0.6772174383442942	3
HEP0121	T1	0.436617729494787	TNM Stage II	3	F3	0	5	TRUE	0.436617729494787	3
HEP0121	T2	0.3408212183310188	TNM Stage II	3	F3	0	5	TRUE	0.3408212183310188	3
B008	T2	0.006024890976936925	TNM Stage IIIB	3	F3	1	20	TRUE	0.006024890976936925	3
B008	T1	0.015452892762527037	TNM Stage IIIB	3	F3	1	20	TRUE	0.015452892762527037	3
B008	T4	0.11230166798407287	TNM Stage IIIB	3	F3	1	20	TRUE	0.11230166798407287	3
B008	N	1.940767812854813	TNM Stage IIIB	0	F3	1	20	FALSE	1.940767812854813	0
B008	T5	0.1734398135075727	TNM Stage IIIB	3	F3	1	20	TRUE	0.1734398135075727	3
B008	T3	0.5258063556603232	TNM Stage IIIB	3	F3	1	20	TRUE	0.5258063556603232	3
HEP0209	T2	0.7846696103420876	TNM Stage IB	2	F0	0	0	TRUE	0.7846696103420876	2
HEP0209	T1	1.033628378377749	TNM Stage IB	2	F0	0	0	TRUE	1.033628378377749	2
HEP0209	N	2.064398052907113	TNM Stage IB	0	F0	0	0	FALSE	2.064398052907113	0
HEP0209	T5	0.9398235579739853	TNM Stage IB	2	F0	0	0	TRUE	0.9398235579739853	2
HEP0229	N	1.6408378409116666	TNM Stage IIIB	0	F0	5	5	FALSE	1.6408378409116666	0
HEP0229	T5	0.5356970284562061	TNM Stage IIIB	3	F0	5	5	TRUE	0.5356970284562061	3
HEP0229	T4	0.5972919283192911	TNM Stage IIIB	3	F0	5	5	TRUE	0.5972919283192911	3
HEP0229	T2	0.7302585226508205	TNM Stage IIIB	3	F0	5	5	TRUE	0.7302585226508205	3
HEP0229	T3	0.3875029880190515	TNM Stage IIIB	3	F0	5	5	TRUE	0.3875029880190515	3
HEP0229	T1	0.876380252712508	TNM Stage IIIB	3	F0	5	5	TRUE	0.876380252712508	3
HEP0319	T4	0.13591929181439077	TNM Stage IIIB	3	F1	10	1	TRUE	0.13591929181439077	3
HEP0319	N	2.0020061375030798	TNM Stage IIIB	0	F1	10	1	FALSE	2.0020061375030798	0
HEP0319	T2	0.1462655700394651	TNM Stage IIIB	3	F1	10	1	TRUE	0.1462655700394651	3
HEP0319	T5	0.1946839987155613	TNM Stage IIIB	3	F1	10	1	TRUE	0.1946839987155613	3
HEP0319	T3	0.6821514175145521	TNM Stage IIIB	3	F1	10	1	TRUE	0.6821514175145521	3
HEP0319	T1	0.07643731788797953	TNM Stage IIIB	3	F1	10	1	TRUE	0.07643731788797953	3
HEP0152	N	1.8029205651887288	TNM Stage IIIA	0	F0	0	10	FALSE	1.8029205651887288	0
HEP0152	T13	0.17377059120622818	TNM Stage IIIA	3	F0	0	10	TRUE	0.17377059120622818	3
HEP0152	T7	-0.0035351111749785114	TNM Stage IIIA	3	F0	0	10	TRUE	-0.0035351111749785114	3
HEP0152	T1	0.11639168043643178	TNM Stage IIIA	3	F0	0	10	TRUE	0.11639168043643178	3
HEP0152	T4	0.10311114126674831	TNM Stage IIIA	3	F0	0	10	TRUE	0.10311114126674831	3
HEP0152	T10	0.2622851475732875	TNM Stage IIIA	3	F0	0	10	TRUE	0.2622851475732875	3
B002	T1	1.535348222937763	TNM Stage IB	2	F0	10	5	TRUE	1.535348222937763	2
B002	T2	1.2933925705197526	TNM Stage IB	2	F0	10	5	TRUE	1.2933925705197526	2
B002	N	1.9364145391956706	TNM Stage IB	0	F0	10	5	FALSE	1.9364145391956706	0
HEP0290	N	2.1351436910830506	TNM Stage IB	0	F0	NA	10	FALSE	2.1351436910830506	0
HEP0268	T1	0.8539783575042063	TNM Stage IIIB	3	F1	0	90	TRUE	0.8539783575042063	3
HEP0268	N	1.7569754363473113	TNM Stage IIIB	3	F1	0	90	FALSE	1.7569754363473113	3
HEP0268	T5	0.8253406197620637	TNM Stage IIIB	3	F1	0	90	TRUE	0.8253406197620637	3
HEP0268	T4	0.7155285962768833	TNM Stage IIIB	3	F1	0	90	TRUE	0.7155285962768833	3
HEP0268	T3	0.8260911268426898	TNM Stage IIIB	3	F1	0	90	TRUE	0.8260911268426898	3
HEP0194	T5	0.3632694499971465	TNM Stage IB	3	NA	5	10	TRUE	0.3632694499971465	3
HEP0194	T4	0.46645812777351314	TNM Stage IB	3	NA	5	10	TRUE	0.46645812777351314	3
HEP0194	T3	1.0365318753466903	TNM Stage IB	3	NA	5	10	TRUE	1.0365318753466903	3
HEP0194	T1	0.44754002108647367	TNM Stage IB	3	NA	5	10	TRUE	0.44754002108647367	3
HEP0194	N	0.4096605136064756	TNM Stage IB	0	NA	5	10	FALSE	0.4096605136064756	0
HEP0194	T2	0.07436386054237948	TNM Stage IB	3	NA	5	10	TRUE	0.07436386054237948	3
HEP0206	T3	1.020983132096492	TNM Stage IB	3	F3	1	10	TRUE	1.020983132096492	3
HEP0206	T4	0.9186585719673653	TNM Stage IB	3	F3	1	10	TRUE	0.9186585719673653	3
HEP0206	N	2.0970695044687098	TNM Stage IB	0	F3	1	10	FALSE	2.0970695044687098	0
B014	T5	0.9760785674293221	TNM Stage II	2	F3	0	40	TRUE	0.9760785674293221	2
B014	N	1.6133769803777198	TNM Stage II	0	F3	0	40	FALSE	1.6133769803777198	0
B014	T4	1.0873152049914605	TNM Stage II	2	F3	0	40	TRUE	1.0873152049914605	2
B014	T2	0.7194709349169062	TNM Stage II	2	F3	0	40	TRUE	0.7194709349169062	2
B014	T1	0.9965932906541775	TNM Stage II	2	F3	0	40	TRUE	0.9965932906541775	2
