# Supplementary material for: Spatially-guided metabolomics profiling of metabolic regions in human tumor tissues
Source: Mol Syst Biol. 2026 Apr 1;22(7):1132–60. doi: 10.1038/s44320-026-00205-w (PMC13328631; doi:10.1038/s44320-026-00205-w)
Supplement: Supplementary file 7 — Source data Fig. 7 [file 44320_2026_205_MOESM7_ESM.zip › Figure 7/7B-F/steatotic_steatosis_score_glmnet_hit.csv]

case_id	section_id	value	tumor_stage_AJCC_V8	edmonson_grade	metavir_fibrosis_score	steatosis_score	necrosis_score	is_tumor	y	x
HEP0214	T4	0.36303474900737853	TNM Stage IB	2	NA	NA	40	TRUE	0.36303474900737853	NA
HEP0214	T6	-0.11293235432834148	TNM Stage IB	2	NA	NA	40	TRUE	-0.11293235432834148	NA
HEP0214	T3	-0.14207771269910227	TNM Stage IB	2	NA	NA	40	TRUE	-0.14207771269910227	NA
HEP0214	T2	0.5534109237643313	TNM Stage IB	2	NA	NA	40	TRUE	0.5534109237643313	NA
HEP0214	T5	0.13929975087362553	TNM Stage IB	2	NA	NA	40	TRUE	0.13929975087362553	NA
HEP0214	T1	0.4631917767448481	TNM Stage IB	2	NA	NA	40	TRUE	0.4631917767448481	NA
HEP0214	N	0.8766490429753339	TNM Stage IB	0	NA	NA	40	FALSE	0.8766490429753339	NA
HEP0262	T2	-2.07416891148364	TNM Stage IIIA	3	F3	5	10	TRUE	-2.07416891148364	5
HEP0262	T3	-1.8555186508601793	TNM Stage IIIA	3	F3	5	10	TRUE	-1.8555186508601793	5
HEP0262	T4	-1.521652820392765	TNM Stage IIIA	3	F3	5	10	TRUE	-1.521652820392765	5
HEP0262	T1	-2.3017941956384744	TNM Stage IIIA	3	F3	5	10	TRUE	-2.3017941956384744	5
HEP0262	N	-0.8021411159150484	TNM Stage IIIA	0	F3	5	10	FALSE	-0.8021411159150484	5
B003	T1	-1.42697888714917	TNM Stage IIIB	3	F3	1	35	TRUE	-1.42697888714917	1
B003	N	0.6037960385462214	TNM Stage IIIB	0	F3	1	35	FALSE	0.6037960385462214	1
B003	T5	0.10212367354021097	TNM Stage IIIB	3	F3	1	35	TRUE	0.10212367354021097	1
B003	T2	-0.9916837504508977	TNM Stage IIIB	3	F3	1	35	TRUE	-0.9916837504508977	1
HEP0026	T2	-0.8206277180685493	TNM Stage II	3	F0	0	5	TRUE	-0.8206277180685493	0
HEP0026	T3	-0.9357422749860125	TNM Stage II	3	F0	0	5	TRUE	-0.9357422749860125	0
HEP0026	T1	-0.8478582744236722	TNM Stage II	3	F0	0	5	TRUE	-0.8478582744236722	0
HEP0261	T1	-1.122485634510947	TNM Stage II	3	NA	10	1	TRUE	-1.122485634510947	10
HEP0261	T2	-0.6879182223645887	TNM Stage II	3	NA	10	1	TRUE	-0.6879182223645887	10
HEP0261	N	-0.33855879129572514	TNM Stage II	0	NA	10	1	FALSE	-0.33855879129572514	10
C006	T4	-0.19413169487927937	TNM Stage IB	2	F0	0	NA	TRUE	-0.19413169487927937	0
C006	T1	0.36335563291481915	TNM Stage IB	2	F0	0	NA	TRUE	0.36335563291481915	0
C006	T5	0.07400335196243969	TNM Stage IB	2	F0	0	NA	TRUE	0.07400335196243969	0
C006	T2	0.12076461517174933	TNM Stage IB	2	F0	0	NA	TRUE	0.12076461517174933	0
C006	T3	0.13249446779921112	TNM Stage IB	2	F0	0	NA	TRUE	0.13249446779921112	0
C006	N	-0.27265089129405795	TNM Stage IB	0	F0	0	NA	FALSE	-0.27265089129405795	0
HEP0276	N	0.20426438040185152	TNM Stage IB	0	F3	20	20	FALSE	0.20426438040185152	20
HEP0276	T3	1.0150375300808487	TNM Stage IB	3	F3	20	20	TRUE	1.0150375300808487	20
HEP0276	T2	1.152656365547803	TNM Stage IB	3	F3	20	20	TRUE	1.152656365547803	20
HEP0275	N	0.29569188218838194	TNM Stage IB	0	F0	NA	0	FALSE	0.29569188218838194	NA
HEP0277	T4	-0.9882703629070818	TNM Stage II	3	F2	1	40	TRUE	-0.9882703629070818	1
HEP0277	T3	-0.6054054390296663	TNM Stage II	3	F2	1	40	TRUE	-0.6054054390296663	1
HEP0277	T1	-0.5639216445405567	TNM Stage II	3	F2	1	40	TRUE	-0.5639216445405567	1
HEP0277	N	0.2451863583798384	TNM Stage II	0	F2	1	40	FALSE	0.2451863583798384	1
HEP0277	T2	-0.14153511009522318	TNM Stage II	3	F2	1	40	TRUE	-0.14153511009522318	1
HEP0321	T2	0.9034285004535139	TNM Stage IB	2	NA	15	0	TRUE	0.9034285004535139	15
HEP0321	T1	1.1915966187557807	TNM Stage IB	2	NA	15	0	TRUE	1.1915966187557807	15
B015	T1	-0.18849417980916272	TNM Stage IB	2	NA	15	5	TRUE	-0.18849417980916272	15
B015	T2	-0.10484710306959409	TNM Stage IB	2	NA	15	5	TRUE	-0.10484710306959409	15
B015	N	0.024041026107215497	TNM Stage IB	0	NA	15	5	FALSE	0.024041026107215497	15
HEP0198	T3	-0.7173663498963293	TNM Stage II	2	NA	NA	0	TRUE	-0.7173663498963293	NA
HEP0198	T4	-0.703538018998401	TNM Stage II	2	NA	NA	0	TRUE	-0.703538018998401	NA
HEP0198	T5	-0.8493901827174777	TNM Stage II	2	NA	NA	0	TRUE	-0.8493901827174777	NA
HEP0198	T2	-0.5574492017706357	TNM Stage II	2	NA	NA	0	TRUE	-0.5574492017706357	NA
HEP0198	N	-0.7737927150429534	TNM Stage II	0	NA	NA	0	FALSE	-0.7737927150429534	NA
HEP0121	T3	-0.6775925677283033	TNM Stage II	3	F3	0	5	TRUE	-0.6775925677283033	0
HEP0121	T1	-0.7576305522958391	TNM Stage II	3	F3	0	5	TRUE	-0.7576305522958391	0
HEP0121	T2	-0.6991461061430572	TNM Stage II	3	F3	0	5	TRUE	-0.6991461061430572	0
B008	T2	0.8097618940170199	TNM Stage IIIB	3	F3	1	20	TRUE	0.8097618940170199	1
B008	T1	0.5409083457797177	TNM Stage IIIB	3	F3	1	20	TRUE	0.5409083457797177	1
B008	T4	0.20555106210390597	TNM Stage IIIB	3	F3	1	20	TRUE	0.20555106210390597	1
B008	N	0.37189784560387507	TNM Stage IIIB	0	F3	1	20	FALSE	0.37189784560387507	1
B008	T5	-0.31168475241115134	TNM Stage IIIB	3	F3	1	20	TRUE	-0.31168475241115134	1
B008	T3	0.6020175671207898	TNM Stage IIIB	3	F3	1	20	TRUE	0.6020175671207898	1
HEP0209	T2	-1.6998972997630704	TNM Stage IB	2	F0	0	0	TRUE	-1.6998972997630704	0
HEP0209	T1	-1.6673319114693577	TNM Stage IB	2	F0	0	0	TRUE	-1.6673319114693577	0
HEP0209	N	-0.23626127564631744	TNM Stage IB	0	F0	0	0	FALSE	-0.23626127564631744	0
HEP0209	T5	-1.7488652764906258	TNM Stage IB	2	F0	0	0	TRUE	-1.7488652764906258	0
HEP0229	N	-0.20970875165452071	TNM Stage IIIB	0	F0	5	5	FALSE	-0.20970875165452071	5
HEP0229	T5	-0.5234070545886783	TNM Stage IIIB	3	F0	5	5	TRUE	-0.5234070545886783	5
HEP0229	T4	-0.6659909511261851	TNM Stage IIIB	3	F0	5	5	TRUE	-0.6659909511261851	5
HEP0229	T2	-0.710489832004047	TNM Stage IIIB	3	F0	5	5	TRUE	-0.710489832004047	5
HEP0229	T3	-0.5356539881556244	TNM Stage IIIB	3	F0	5	5	TRUE	-0.5356539881556244	5
HEP0229	T1	-0.5317438824740502	TNM Stage IIIB	3	F0	5	5	TRUE	-0.5317438824740502	5
HEP0319	T4	-1.3755923161371384	TNM Stage IIIB	3	F1	10	1	TRUE	-1.3755923161371384	10
HEP0319	N	-0.41221010607624686	TNM Stage IIIB	0	F1	10	1	FALSE	-0.41221010607624686	10
HEP0319	T2	-1.2930318423881655	TNM Stage IIIB	3	F1	10	1	TRUE	-1.2930318423881655	10
HEP0319	T5	-1.4582017987581366	TNM Stage IIIB	3	F1	10	1	TRUE	-1.4582017987581366	10
HEP0319	T3	-1.0747513065943828	TNM Stage IIIB	3	F1	10	1	TRUE	-1.0747513065943828	10
HEP0319	T1	-1.343945649701662	TNM Stage IIIB	3	F1	10	1	TRUE	-1.343945649701662	10
HEP0152	N	-0.41648447803159394	TNM Stage IIIA	0	F0	0	10	FALSE	-0.41648447803159394	0
HEP0152	T13	-0.656137227703983	TNM Stage IIIA	3	F0	0	10	TRUE	-0.656137227703983	0
HEP0152	T7	-0.7754586648812473	TNM Stage IIIA	3	F0	0	10	TRUE	-0.7754586648812473	0
HEP0152	T1	-0.9760545762012122	TNM Stage IIIA	3	F0	0	10	TRUE	-0.9760545762012122	0
HEP0152	T4	-0.95301330975834	TNM Stage IIIA	3	F0	0	10	TRUE	-0.95301330975834	0
HEP0152	T10	-0.7749471854990987	TNM Stage IIIA	3	F0	0	10	TRUE	-0.7749471854990987	0
B002	T1	-0.4314319884263611	TNM Stage IB	2	F0	10	5	TRUE	-0.4314319884263611	10
B002	T2	-1.3297938008057786	TNM Stage IB	2	F0	10	5	TRUE	-1.3297938008057786	10
B002	N	0.019387155991574454	TNM Stage IB	0	F0	10	5	FALSE	0.019387155991574454	10
HEP0290	N	-0.41680820270522023	TNM Stage IB	0	F0	NA	10	FALSE	-0.41680820270522023	NA
HEP0268	T1	1.3930241865048814	TNM Stage IIIB	3	F1	0	90	TRUE	1.3930241865048814	0
HEP0268	N	0.5673920541918669	TNM Stage IIIB	3	F1	0	90	FALSE	0.5673920541918669	0
HEP0268	T5	1.9707345864656862	TNM Stage IIIB	3	F1	0	90	TRUE	1.9707345864656862	0
HEP0268	T4	1.569726658518359	TNM Stage IIIB	3	F1	0	90	TRUE	1.569726658518359	0
HEP0268	T3	1.874851498594287	TNM Stage IIIB	3	F1	0	90	TRUE	1.874851498594287	0
HEP0194	T5	-1.2487317772718636	TNM Stage IB	3	NA	5	10	TRUE	-1.2487317772718636	5
HEP0194	T4	-1.2028273222633223	TNM Stage IB	3	NA	5	10	TRUE	-1.2028273222633223	5
HEP0194	T3	-1.266917410559847	TNM Stage IB	3	NA	5	10	TRUE	-1.266917410559847	5
HEP0194	T1	-1.4434282377584644	TNM Stage IB	3	NA	5	10	TRUE	-1.4434282377584644	5
HEP0194	N	-0.8283245123804527	TNM Stage IB	0	NA	5	10	FALSE	-0.8283245123804527	5
HEP0194	T2	-0.8984275617011244	TNM Stage IB	3	NA	5	10	TRUE	-0.8984275617011244	5
HEP0206	T3	-0.9647236075704785	TNM Stage IB	3	F3	1	10	TRUE	-0.9647236075704785	1
HEP0206	T4	-0.8845123711269957	TNM Stage IB	3	F3	1	10	TRUE	-0.8845123711269957	1
HEP0206	N	-0.6181197037208971	TNM Stage IB	0	F3	1	10	FALSE	-0.6181197037208971	1
B014	T5	-0.7060394566709683	TNM Stage II	2	F3	0	40	TRUE	-0.7060394566709683	0
B014	N	-0.2824528873799978	TNM Stage II	0	F3	0	40	FALSE	-0.2824528873799978	0
B014	T4	-0.7227626189592352	TNM Stage II	2	F3	0	40	TRUE	-0.7227626189592352	0
B014	T2	-0.23179123635592624	TNM Stage II	2	F3	0	40	TRUE	-0.23179123635592624	0
B014	T1	0.10803506160588537	TNM Stage II	2	F3	0	40	TRUE	0.10803506160588537	0
